# Supplementary material for: Burden of stroke attributable to selected lifestyle risk factors in rural South Africa
Source: BMC Public Health. 2016 Feb 12;16:143. doi: 10.1186/s12889-016-2805-7 (PMC4751665; doi:10.1186/s12889-016-2805-7)
Supplement: Additional file 1: — CRA methodology as implemented in Excel for Agincourt sub-district, South Africa. (XLSX 643 kb) [file 12889_2016_2805_MOESM1_ESM.xlsx]

## Sheet: BMI
												Graphing data
													M25	M30	M35	M40	M45	M50	M55	M60	M65	M70	M75	M80		F25	F30	F35	F40	F45	F50	F55	F60	F65	F70	F75	F80
												UCI	23.0986	23.9481	23.4841	24.7509	26.9972	25.5507	24.8482	25.4996	25.2706	25.372	23.9788	24.5759		27.3241	28.815	28.055	29.2905	29.8617	30.1937	30.4453	29.6863	28.8118	29.8543	27.718	26.3564
												LCI	22.0207	22.65	22.2296	22.9361	24.2489	23.2203	22.5714	23.5362	23.3451	23.1773	20.9427	22.7303		26.0231	27.3762	26.7373	27.54	27.9342	27.6414	28.0139	27.3016	26.707	26.2706	25.0228	23.6594
												Mean	22.5597	23.2991	22.8568	23.8435	25.6231	24.3855	23.7098	24.5179	24.3078	24.2747	22.4608	23.6531		26.6736	28.0956	27.3961	28.4152	28.8979	28.9176	29.2295	28.4939	27.7594	28.0624	26.3704	25.0079
	Observed mean BMI from Agincourt (HIV NCD 2010)																					Theoretical minimum Height(m)/weight(kg)2 for World
																						Exposure distribution				M25	M30	M35	M40	M45	M50	M55	M60	M65	M70	M75	M80	F25	F30	F35	F40	F45	F50	F55	F60	F65	F70	F75	F80
																					1	Mean				21	21	21	21	21	21	21	21	21	21	21	21	21	21	21	21	21	21	21	21	21	21	21	21
																					2	Standard deviation				1	1	1	1	1	1	1	1	1	1	1	1	1	1	1	1	1	1	1	1	1	1	1	1
	Exposure distribution		M25	M30	M35	M40	M45	M50	M55	M60	M65	M70	M75	M80		F25	F30	F35	F40	F45	F50	F55	F60	F65	F70	F75	F80
1	Mean		22.5597	23.2991	22.8568	23.8435	25.6231	24.3855	23.7098	24.5179	24.3078	24.2747	22.4608	23.6531		26.6736	28.0956	27.3961	28.4152	28.8979	28.9176	29.2295	28.4939	27.7594	28.0624	26.3704	25.0079
2	Standard deviation		3.64344	4.27407	4.44123	4.84612	7.88781	4.85047	5.14822	5.17061	4.46364	4.96277	4.28123	4.11995		5.63804	6.34256	6.11191	6.37167	7.56306	7.23779	6.55167	6.84429	5.7476	6.81461	5.30652	5.73863
			M25	M30	M35	M40	M45	M50	M55	M60	M65	M70	M75	M80		F25	F30	F35	F40	F45	F50	F55	F60	F65	F70	F75	F80
	Standard error		0.273087	0.328775	0.318043	0.457916	0.694483	0.583928	0.572025	0.495254	0.48415	0.551419	0.745266	0.46353		0.330508	0.365579	0.334931	0.443935	0.489214	0.644793	0.61362	0.602606	0.531366	0.894803	0.673928	0.676304
	LCI		22.0207	22.65	22.2296	22.9361	24.2489	23.2203	22.5714	23.5362	23.3451	23.1773	20.9427	22.7303		26.0231	27.3762	26.7373	27.54	27.9342	27.6414	28.0139	27.3016	26.707	26.2706	25.0228	23.6594
	UCI		23.0986	23.9481	23.4841	24.7509	26.9972	25.5507	24.8482	25.4996	25.2706	25.372	23.9788	24.5759		27.3241	28.815	28.055	29.2905	29.8617	30.1937	30.4453	29.6863	28.8118	29.8543	27.718	26.3564

## Sheet: PAFBMI
CRA Methodology Sheet				Population	Agincourt
Cause	Stroke			Year	2007-11
				Exposure:	Height(m)/weight(kg)2
	Subcause as a proportion of YLL due to W108 Cerebrovascular disease																					Subcause as a proportion of YLD due to W108 Cerebrovascular disease
					M25	M30	M35	M40	M45	M50	M55	M60	M65	M70	M75	M80	F25	F30	F35	F40	F45	F50	F55	F60	F65	F70	F75	F80
	Ischaemic stroke				0.825	0.825	0.825	0.825	0.825	0.825	0.825	0.825	0.825	0.825	0.825	0.825	0.825	0.825	0.825	0.825
	Population attributable fraction for YLL
					M25	M30	M35	M40	M45	M50	M55	M60	M65	M70	M75	M80	F25	F30	F35	F40	F45	F50	F55	F60	F65	F70	F75	F80
					0.110056	0.140409	0.119111	0.147807	0.216376	0.140055	0.112821	0.122311	0.0990734	0.089908	0.0453131	0.0489601	0.296132	0.335934	0.291482	0.307963	0.308551	0.284087	0.263955	0.227703	0.18193	0.171766	0.115438	0.0709586
	Log relative risk for one unit increase in exposure (based on metal-analyses)
					M25	M30	M35	M40	M45	M50	M55	M60	M65	M70	M75	M80	F25	F30	F35	F40	F45	F50	F55	F60	F65	F70	F75	F80
	Beta value				0.0548316	0.0515357	0.0481098	0.0450619	0.0413652	0.0380663	0.0346373	0.0316725	0.0279758	0.0247703	0.021442	0.0165571	0.0548316	0.0515357	0.0481098	0.0450619	0.0413652	0.0380663	0.0346373	0.0316725	0.0279758	0.0247703	0.021442	0.0165571
	Exposure unit				M25	M30	M35	M40	M45	M50	M55	M60	M65	M70	M75	M80	F25	F30	F35	F40	F45	F50	F55	F60	F65	F70	F75	F80
	10				0.000143867	0.000368687	0.00068016	0.000695845	0.00355674	0.000505913	0.00111761	0.00074893	0.00026246	0.000642109	0.000674185	0.000199663	0.000446278	0.000537113	0.000568248	0.000480589	0.00116253	0.000905366	0.000410105	0.000756988	0.000293233	0.000872761	0.000322471	0.00113734
	10.5				0.00022873	0.000526952	0.000936267	0.000929397	0.00402445	0.00068319	0.00144067	0.000977974	0.000373487	0.000853611	0.000940682	0.000296321	0.000577828	0.000670493	0.00071484	0.000601082	0.00136836	0.00108194	0.000511575	0.000919727	0.000382214	0.00105727	0.000429341	0.00142299
	11				0.000356868	0.000742918	0.00127258	0.00122819	0.0045354	0.000912837	0.00183968	0.00126518	0.000524855	0.00112332	0.00129474	0.000433342	0.000742295	0.00083181	0.000893249	0.00074717	0.00160359	0.0012868	0.000634445	0.0011115	0.00049444	0.00127391	0.000566575	0.00176692
	11.5				0.000546401	0.00103316	0.0017079	0.00160587	0.00509072	0.00120679	0.00232716	0.0016215	0.000728372	0.00146332	0.00175793	0.000624457	0.000946104	0.00102555	0.00110874	0.000923063	0.00187107	0.00152317	0.000782258	0.00133612	0.000634796	0.0015267	0.000741066	0.00217738
	12				0.000820988	0.00141726	0.00226328	0.00207744	0.00569112	0.00157853	0.00291616	0.00205882	0.0009982	0.00188697	0.00235447	0.000886703	0.00119642	0.00125657	0.00136704	0.00113336	0.00217365	0.00179436	0.000958906	0.00159758	0.00080885	0.00181982	0.000960729	0.0026629
	12.5				0.00121055	0.00191774	0.00296148	0.00265904	0.00633682	0.00204295	0.00361994	0.00258976	0.00135093	0.0024087	0.00311074	0.00124067	0.00150112	0.0015301	0.00167427	0.00138303	0.00251414	0.00210378	0.00116862	0.00190003	0.00102286	0.00215758	0.0012345	0.00323206
	13				0.00175166	0.00255968	0.00382626	0.00336743	0.00702749	0.00261608	0.00445137	0.00322731	0.0018055	0.00304363	0.00405424	0.00171057	0.00186866	0.00185163	0.00203687	0.00167734	0.00289529	0.0024548	0.00141592	0.00224772	0.00128374	0.0025443	0.00157225	0.00389319
	13.5				0.00248736	0.00337006	0.0048813	0.00421938	0.00776219	0.00331458	0.00542238	0.00398438	0.00238295	0.00380709	0.00521233	0.00232395	0.00230797	0.00222684	0.00246148	0.00202178	0.00331967	0.00285077	0.0017056	0.00264488	0.00159901	0.00298422	0.00198472	0.00465409
	14				0.00346615	0.0043767	0.00614883	0.00523089	0.00853931	0.00415519	0.0065432	0.00487325	0.00310586	0.00471396	0.00661044	0.00311111	0.00282823	0.00266149	0.00295475	0.002422	0.00378967	0.00329484	0.00204261	0.00309565	0.00197669	0.00348141	0.00248325	0.00552164
	14.5				0.00473999	0.00560676	0.00764795	0.00641622	0.00935656	0.00515393	0.00782157	0.00590495	0.0039976	0.00577791	0.00827	0.00410402	0.00343862	0.00316128	0.00352322	0.00288363	0.00430734	0.00378995	0.00243201	0.00360395	0.00242515	0.00403963	0.00307954	0.00650136
	15				0.00636104	0.00708491	0.00939276	0.00778682	0.0102109	0.00632515	0.00926192	0.00708847	0.00508122	0.00701047	0.010206	0.00533465	0.00414798	0.00373165	0.00417303	0.00341217	0.00487438	0.00433871	0.00287882	0.00417339	0.00295293	0.0046622	0.00378526	0.00759701
	15.5				0.00837723	0.00883106	0.0113903	0.00935013	0.0110986	0.00768049	0.0108646	0.00843	0.00637804	0.00842006	0.0124247	0.00683291	0.00496448	0.00437765	0.00490972	0.0040128	0.005492	0.00494328	0.00338794	0.00480708	0.00356845	0.00535182	0.00461157	0.00881018
	16				0.0108266	0.0108579	0.0136388	0.0111084	0.0120151	0.00922767	0.0126248	0.00993211	0.007906	0.0100109	0.0149207	0.00862402	0.00589516	0.00510365	0.00573794	0.00469018	0.0061609	0.00560527	0.00396393	0.00550752	0.00427978	0.00611046	0.00556862	0.0101398
	16.5				0.0137312	0.0131686	0.0161254	0.0130576	0.0129551	0.0109693	0.0145326	0.011593	0.00967781	0.0117822	0.0176754	0.0107255	0.00694547	0.0059132	0.00666114	0.00544826	0.00688112	0.00632566	0.00461092	0.00627644	0.00509419	0.00693918	0.00666485	0.0115819
	17				0.01709	0.0157539	0.0188252	0.0151863	0.0139126	0.0129019	0.0165716	0.0134056	0.011699	0.0137268	0.0206551	0.013144	0.0081188	0.00680871	0.0076813	0.00629002	0.00765202	0.00710465	0.00533236	0.00711463	0.00601787	0.00783799	0.00790637	0.0131289
	17.5				0.0208736	0.0185906	0.0217003	0.017475	0.0148809	0.0150146	0.0187193	0.0153574	0.0139659	0.0158308	0.02381	0.0158724	0.00941601	0.00779127	0.00879861	0.00721724	0.00847218	0.00794158	0.00613087	0.00802184	0.00705544	0.00880569	0.00929626	0.0147701
	18				0.0250193	0.0216398	0.0246994	0.0198957	0.0158529	0.0172885	0.0209468	0.0174296	0.0164642	0.018073	0.0270751	0.0188869	0.0108349	0.0088604	0.0100112	0.00823031	0.00933933	0.00883483	0.00700802	0.00899658	0.00820953	0.00983975	0.0108339	0.0164908
	18.5				0.0294288	0.0248468	0.027759	0.0224118	0.0168206	0.0196963	0.0232193	0.0195973	0.0191675	0.0204243	0.0303708	0.0221453	0.01237	0.0100138	0.011315	0.00932797	0.0102503	0.00978176	0.00796414	0.0100361	0.00948039	0.0109362	0.0125142	0.0182727
	19				0.0339697	0.0281414	0.0308046	0.0249789	0.0177758	0.0222024	0.0254968	0.0218295	0.0220363	0.0228484	0.0336061	0.0255862	0.0140119	0.0112472	0.0127032	0.0105071	0.0112012	0.0107786	0.00899815	0.0111361	0.0108654	0.0120896	0.0143274	0.020094
	19.5				0.0384797	0.0314396	0.0337538	0.0275452	0.0187099	0.0247627	0.0277347	0.0240896	0.0250186	0.0253022	0.0366823	0.0291296	0.0157474	0.0125543	0.0141667	0.0117627	0.0121868	0.0118205	0.0101074	0.0122908	0.012359	0.0132929	0.0162583	0.0219297
	20				0.0427752	0.0346468	0.0365196	0.0300535	0.0196142	0.0273264	0.0298859	0.0263363	0.0280503	0.0277364	0.0394977	0.0326788	0.017737	0.0141263	0.0158527	0.0132779	0.0132981	0.0130159	0.0114483	0.0135966	0.0140891	0.0146035	0.0183652	0.0237521
	20.5				0.0468305	0.0379642	0.039072	0.0327219	0.0206067	0.0301807	0.0320383	0.028776	0.0313655	0.0302927	0.0419531	0.0362835	0.0200704	0.0159149	0.0177985	0.0149642	0.014602	0.0143723	0.0128986	0.0150493	0.0159684	0.0160538	0.0206524	0.0256525
	21				0.0511411	0.041519	0.0419908	0.0355802	0.0218202	0.0331014	0.0343542	0.0312739	0.0346691	0.0328631	0.0442801	0.0397714	0.0225329	0.0178189	0.0198497	0.016761	0.0159639	0.0157946	0.0144481	0.0165686	0.017962	0.0175533	0.0230192	0.0275533
	21.5				0.0548066	0.0447895	0.0445593	0.0382784	0.0230126	0.035921	0.0364916	0.0336722	0.0378427	0.0352916	0.0461447	0.0429573	0.0250993	0.0198272	0.0219897	0.0186584	0.0173767	0.0172749	0.0160898	0.0181442	0.0200521	0.0190899	0.0254305	0.0293712
	22				0.0576389	0.0476609	0.0466894	0.0407453	0.0241728	0.0385687	0.0383981	0.035917	0.0407919	0.0375168	0.0474363	0.0457199	0.027739	0.021925	0.0241979	0.0206431	0.0188321	0.018804	0.0178141	0.0197639	0.0222167	0.0206495	0.027846	0.0310722
	22.5				0.0594867	0.0500271	0.0483052	0.0429118	0.0252896	0.0409739	0.0400249	0.0379549	0.0434226	0.0394795	0.0481035	0.0479488	0.0304162	0.0240946	0.0264503	0.0226986	0.0203203	0.020371	0.0196085	0.0214136	0.0244293	0.0222166	0.0302214	0.0326232
	23				0.0602484	0.051797	0.0493475	0.044715	0.026352	0.0430689	0.041329	0.0397351	0.0456466	0.0411253	0.0481192	0.0495511	0.0330904	0.0263149	0.0287195	0.0248056	0.0218306	0.0219635	0.0214584	0.0230775	0.0266598	0.0237743	0.0325096	0.0339926
	23.5				0.0598813	0.0529005	0.0497773	0.0461006	0.0273489	0.0447926	0.0422749	0.0412116	0.0473861	0.0424071	0.0474828	0.0504583	0.0357178	0.0285617	0.0309753	0.0269418	0.0233507	0.0235677	0.0233464	0.0247383	0.0288747	0.0253047	0.034662	0.0351515
	24				0.0584061	0.0532932	0.0495785	0.0470259	0.0282696	0.0460929	0.0428364	0.0423451	0.0485786	0.0432872	0.0462202	0.0506308	0.0382518	0.0308083	0.0331855	0.0290823	0.0248679	0.0251688	0.025253	0.0263775	0.0310377	0.0267889	0.0366301	0.0360751
	24.5				0.0559045	0.0529591	0.0487585	0.0474619	0.0291042	0.0469296	0.042998	0.0431049	0.0491801	0.0437393	0.0443815	0.0500612	0.0406446	0.0330258	0.0353162	0.0312002	0.0263681	0.0267506	0.0271567	0.0279755	0.0331113	0.0282079	0.0383679	0.036743
	25				0.0525116	0.0519118	0.0473482	0.0473946	0.0298433	0.0472765	0.0427549	0.0434699	0.0491682	0.0437498	0.0420388	0.0487743	0.0428487	0.0351835	0.0373331	0.0332668	0.0278368	0.0282965	0.0290344	0.0295125	0.035057	0.0295427	0.0398329	0.0371402
	25.5				0.0484045	0.0501935	0.0453996	0.0468263	0.0304784	0.0471225	0.0421141	0.04343	0.0485434	0.0433183	0.0392802	0.0468257	0.0448186	0.0372499	0.0392019	0.0352525	0.0292592	0.0297893	0.0308615	0.0309682	0.0368373	0.0307744	0.0409884	0.0372577
	26				0.0437861	0.0478725	0.0429829	0.045775	0.0310022	0.0464725	0.0410935	0.0429863	0.0473289	0.042458	0.0362054	0.0442977	0.0465117	0.0391934	0.0408897	0.0371274	0.0306202	0.0312115	0.0326132	0.0323228	0.0384162	0.0318855	0.0418045	0.037093
	26.5				0.0388695	0.0450381	0.0401823	0.0442734	0.0314086	0.0453471	0.0397211	0.0421511	0.0455694	0.0411944	0.0329193	0.0412935	0.0478907	0.0409828	0.0423657	0.038862	0.0319047	0.0325458	0.0342641	0.033557	0.0397607	0.0328592	0.0422601	0.0366497
	27				0.0338611	0.0417957	0.0370911	0.0423677	0.0316927	0.0437812	0.0380342	0.0409474	0.0433282	0.0395648	0.0295259	0.0379302	0.0489242	0.0425885	0.0436022	0.0404279	0.0330982	0.0337757	0.0357896	0.0346529	0.040842	0.0336809	0.042343	0.0359379
	27.5				0.0289478	0.0382595	0.0338065	0.0401147	0.0318511	0.0418227	0.0360769	0.0394079	0.0406836	0.0376159	0.0261236	0.0343315	0.0495886	0.0439828	0.0445754	0.0417988	0.0341865	0.0348851	0.0371659	0.0355941	0.0416364	0.0343378	0.042051	0.0349734
	28				0.0242857	0.0345465	0.0304247	0.0375793	0.0318819	0.0395294	0.0338991	0.0375733	0.037724	0.0354018	0.0228002	0.0306199	0.0498682	0.0451414	0.0452664	0.0429508	0.0351566	0.0358595	0.038371	0.0363664	0.0421262	0.0348195	0.041392	0.0337774
	28.5				0.0199943	0.0307698	0.0270364	0.0348314	0.0317848	0.036967	0.0315538	0.0354906	0.0345436	0.0329815	0.01963	0.0269103	0.0497565	0.0460435	0.0456615	0.0438636	0.0359966	0.0366856	0.0393851	0.0369576	0.0423005	0.0351184	0.0403832	0.0323755
	29				0.0161541	0.0270335	0.0237228	0.0319426	0.0315609	0.0342053	0.029095	0.0332114	0.0312369	0.0304164	0.0166716	0.0233043	0.0492561	0.0466726	0.0457528	0.0445208	0.0366959	0.037352	0.0401912	0.0373585	0.0421553	0.0352297	0.0390507	0.0307972
	29.5				0.012808	0.0234281	0.0205531	0.0289832	0.0312129	0.0313154	0.0265759	0.0307893	0.0278945	0.0277675	0.0139673	0.0198865	0.0483788	0.0470173	0.0455385	0.0449104	0.0372457	0.0378495	0.0407756	0.0375627	0.0416938	0.0351517	0.0374284	0.0290743
	30				0.00996551	0.0200275	0.0175827	0.0260195	0.030745	0.0283666	0.024047	0.0282782	0.0245991	0.0250933	0.0115432	0.0167218	0.0471449	0.047071	0.0450229	0.0450254	0.0376388	0.038171	0.0411283	0.0375671	0.0409265	0.0348855	0.0355564	0.0272401
	30.5				0.0076092	0.0168878	0.0148522	0.0231115	0.0301627	0.0254239	0.0215545	0.0257301	0.0214226	0.0224476	0.00941048	0.0138552	0.0455825	0.0468329	0.0442163	0.0448635	0.0378702	0.0383119	0.0412432	0.0373714	0.0398705	0.0344354	0.0334795	0.0253287
	31				0.00570164	0.0140468	0.0123876	0.0203112	0.0294727	0.0225456	0.019139	0.0231937	0.0184236	0.019878	0.00756791	0.0113121	0.0437267	0.0463073	0.0431344	0.0444277	0.0379369	0.0382703	0.0411182	0.0369789	0.0385488	0.0338086	0.0312453	0.0233733
	31.5				0.00419258	0.0115249	0.0102019	0.0176612	0.028683	0.0197819	0.0168346	0.0207128	0.0156469	0.0174249	0.00600366	0.0091008	0.0416178	0.0455039	0.0417983	0.0437262	0.0378379	0.0380467	0.0407555	0.0363958	0.03699	0.0330151	0.0289024	0.0214057
	32				0.00302541	0.00932726	0.00829609	0.0151943	0.0278025	0.0171735	0.0146686	0.0183251	0.013123	0.0151202	0.00469821	0.0072147	0.0393004	0.0444375	0.0402335	0.0427714	0.0375746	0.0376444	0.0401614	0.0356312	0.0352266	0.032067	0.0264989	0.0194555
	32.5				0.00214243	0.00744607	0.0066613	0.0129335	0.026841	0.0147514	0.0126614	0.0160617	0.0108689	0.0129878	0.00362682	0.00563587	0.0368212	0.0431272	0.0384689	0.0415807	0.0371504	0.037069	0.0393462	0.034697	0.0332944	0.030979	0.0240806	0.0175492
	33				0.00148885	0.0058635	0.00528129	0.0108926	0.0258088	0.012537	0.0108262	0.0139469	0.0088898	0.0110435	0.00276182	0.00433818	0.0342282	0.0415962	0.0365364	0.040175	0.0365709	0.0363286	0.0383236	0.0336074	0.0312309	0.0297672	0.0216895	0.01571
	33.5				0.00101535	0.00455452	0.00413444	0.00907659	0.0247168	0.0105424	0.00917009	0.0119978	0.00718038	0.00929539	0.00207463	0.00329046	0.0315685	0.039871	0.0344695	0.0385785	0.0358433	0.0354335	0.0371109	0.0323789	0.0290744	0.0284492	0.0193632	0.0139572
	34				0.000679523	0.00348968	0.00319587	0.00748326	0.0235761	0.00877142	0.00769441	0.010225	0.00572736	0.007745	0.00153732	0.00245929	0.0288874	0.0379806	0.0323026	0.0368181	0.034977	0.0343959	0.0357278	0.0310291	0.0268628	0.0270436	0.0171335	0.0123062
	34.5				0.000446284	0.00263745	0.00243925	0.00610429	0.0223979	0.00722081	0.00639559	0.00863306	0.0045114	0.00638803	0.00112373	0.0018112	0.0262269	0.0359557	0.03007	0.0349222	0.0339828	0.0332297	0.0341965	0.0295774	0.0246323	0.0255695	0.0150267	0.0107684
	35				0.000287634	0.00196626	0.00183831	0.00492671	0.0211932	0.00588149	0.0052661	0.00722114	0.00350929	0.0052156	0.000810282	0.0013144	0.023625	0.0338278	0.027805	0.0329207	0.0328729	0.0319502	0.0325408	0.0280435	0.0224167	0.0240459	0.0130624	0.00935154
	35.5				0.000181924	0.00144595	0.00136798	0.0039342	0.0199729	0.00473995	0.00429538	0.00598391	0.00269574	0.00421534	0.000576352	0.00093992	0.0211144	0.0316287	0.0255392	0.0308433	0.0316606	0.0305738	0.0307854	0.0264477	0.0202466	0.0224916	0.0112545	0.00805968
	36				0.000112917	0.00104887	0.00100515	0.00310836	0.0187473	0.00377959	0.0034707	0.00491251	0.00204497	0.00337251	0.000404404	0.000662306	0.0187228	0.0293894	0.0233015	0.0287196	0.0303599	0.0291173	0.0289556	0.0248099	0.0181487	0.0209249	0.00961113	0.00689374
	36.5				6.87783e-05	0.000750494	0.00072926	0.00242987	0.0175264	0.00298196	0.00277803	0.00399541	0.00153196	0.00267094	0.00027991	0.000459864	0.016472	0.0271394	0.021118	0.026578	0.0289858	0.0275982	0.0270764	0.0231496	0.0161455	0.0193628	0.00813518	0.00585188
	37				4.11115e-05	0.000529699	0.000522429	0.00187937	0.0163193	0.00232779	0.00220272	0.00321927	0.00113333	0.00209396	0.000191117	0.000314633	0.0143783	0.0249064	0.0190116	0.0244451	0.0275531	0.0260338	0.0251721	0.0214855	0.0142552	0.0178211	0.00682502	0.00492991
	37.5				2.41155e-05	0.00036878	0.000369546	0.0014382	0.0151345	0.00179792	0.00173016	0.00256976	0.000827976	0.00162504	0.000128723	0.00021212	0.0124524	0.0227156	0.017001	0.0223453	0.0260771	0.0244412	0.0232658	0.0198349	0.0124912	0.0163141	0.00567525	0.00412179
	38				1.3882e-05	0.000253258	0.00025811	0.00108894	0.0139793	0.00137399	0.00134622	0.0020322	0.000597351	0.00124839	8.55242e-05	0.000140917	0.0107	0.0205891	0.0151017	0.0203005	0.0245725	0.0228368	0.0213791	0.0182136	0.0108631	0.0148544	0.00467746	0.00342008
	38.5				7.84199e-06	0.000171559	0.000178007	0.00081576	0.0128606	0.00103891	0.00103765	0.00159213	0.00042559	0.000949356	5.6053e-05	9.22461e-05	0.00912216	0.018546	0.0133251	0.0183296	0.0230537	0.0212361	0.0195312	0.0166358	0.00937591	0.0134526	0.00382102	0.00281636
	39				4.34733e-06	0.000114636	0.000121217	0.000604643	0.0117839	0.000777253	0.000792293	0.00123575	0.000299436	0.00071466	3.62397e-05	5.95026e-05	0.00771608	0.0166022	0.011679	0.0164484	0.0215344	0.0196535	0.0177394	0.0151138	0.00803132	0.0121178	0.00309381	0.00230168
	39.5				2.36505e-06	7.55591e-05	8.15054e-05	0.000443417	0.0107541	0.000575347	0.000599275	0.000950216	0.00020805	0.000532551	2.31125e-05	3.78206e-05	0.00647559	0.0147701	0.0101681	0.0146697	0.0200276	0.0181023	0.0160185	0.013658	0.00682769	0.0108567	0.00248286	0.00186683
	40				1.26264e-06	4.91256e-05	5.41134e-05	0.000321739	0.00977487	0.000421389	0.000449025	0.000723856	0.000142752	0.000392839	1.45407e-05	2.36877e-05	0.00539196	0.0130587	0.00879353	0.0130031	0.018545	0.0165942	0.0143805	0.0122767	0.00576069	0.00967471	0.00197494	0.00150268
	40.5				6.61511e-07	3.15054e-05	3.54747e-05	0.000230978	0.00884921	0.000305366	0.000333286	0.000546287	9.67269e-05	0.000286853	9.02402e-06	1.46192e-05	0.0044545	0.0114741	0.00755408	0.011455	0.0170972	0.0151393	0.012835	0.0109764	0.00482379	0.0085751	0.00155705	0.00120041
	41				3.40108e-07	1.99306e-05	2.2963e-05	0.000164065	0.00797908	0.000218949	0.000245058	0.00040844	6.47236e-05	0.000207346	5.52448e-06	8.89048e-06	0.00365119	0.0100193	0.00644605	0.0100293	0.0156937	0.0137462	0.0113891	0.00976157	0.00400881	0.00755965	0.00121672	0.000951699
	41.5				1.716e-07	1.24368e-05	1.46768e-05	0.000115302	0.00716566	0.000155329	0.000178494	0.000302535	4.2769e-05	0.000148363	3.33625e-06	5.3276e-06	0.00296931	0.00869476	0.00546385	0.00872707	0.0143426	0.0124218	0.0100474	0.00863498	0.00330641	0.00662867	0.000942384	0.000748809
	42				8.4965e-08	7.65522e-06	9.26261e-06	8.01741e-05	0.00640936	0.00010903	0.00012879	0.000222004	2.79091e-05	0.000105086	1.98748e-06	3.14587e-06	0.00239585	0.00749858	0.00460042	0.00754735	0.0130507	0.0111716	0.00881228	0.00759776	0.00270651	0.00578114	0.000723448	0.000584717
	42.5				4.12841e-08	4.64795e-06	5.77204e-06	5.51581e-05	0.0057099	7.57224e-05	9.20541e-05	0.000161393	1.79851e-05	7.36812e-05	1.16795e-06	1.83043e-06	0.001918	0.0064269	0.0038476	0.00648703	0.0118233	0.00999944	0.0076841	0.00664954	0.00219876	0.0050149	0.000550467	0.000453131
	43				1.96855e-08	2.78369e-06	3.55157e-06	3.75458e-05	0.00506636	5.20341e-05	6.51791e-05	0.000116238	1.14454e-05	5.11399e-05	6.77049e-07	1.04947e-06	0.00152343	0.00547426	0.0031965	0.00554144	0.0106647	0.00890762	0.00666145	0.00578869	0.00177279	0.00432687	0.000415145	0.000348501
	43.5				9.21154e-09	1.64452e-06	2.15778e-06	2.52866e-05	0.00447734	3.53783e-05	4.57169e-05	8.29375e-05	7.19283e-06	3.51362e-05	3.87163e-07	5.92913e-07	0.00120055	0.00463394	0.00263788	0.00470463	0.00957762	0.00789724	0.00574137	0.00501246	0.00141857	0.00371318	0.000310322	0.000266004
	44				4.22998e-09	9.58322e-07	1.29446e-06	1.68498e-05	0.00394092	2.37997e-05	3.1765e-05	5.86263e-05	4.46395e-06	2.38969e-05	2.18395e-07	3.30076e-07	0.000938694	0.0038983	0.00216236	0.00396966	0.00856386	0.00696813	0.00491962	0.00431722	0.00112657	0.00316943	0.000229916	0.0002015
	44.5				1.90618e-09	5.5086e-07	7.66775e-07	1.11091e-05	0.00345486	1.58413e-05	2.18637e-05	4.10556e-05	2.73583e-06	1.60887e-05	1.21526e-07	1.81068e-07	0.0007282	0.00325914	0.00176073	0.00332895	0.00762401	0.00611906	0.00419102	0.00369862	0.000887934	0.00269078	0.000168838	0.000151483
	45				8.42971e-10	3.1234e-07	4.48478e-07	7.24665e-06	0.00301661	1.04327e-05	1.49075e-05	2.84834e-05	1.65581e-06	1.07224e-05	6.6707e-08	9.78752e-08	0.000560483	0.00270788	0.00142414	0.00277452	0.00675771	0.00534786	0.00354958	0.00315179	0.000694568	0.00227215	0.00012289	0.000113021
	45.5				3.65832e-10	1.74691e-07	2.59006e-07	4.67706e-06	0.00262338	6.79805e-06	1.0069e-05	1.95771e-05	9.89648e-07	7.07378e-06	3.61202e-08	5.21323e-08	0.000428014	0.00223593	0.00114421	0.00229823	0.00596371	0.00465161	0.00298886	0.00267151	0.000539215	0.00190835	8.86553e-05	8.36862e-05
	46				1.55801e-10	9.63763e-08	1.47698e-07	2.98666e-06	0.00227227	4.38288e-06	6.7371e-06	1.33305e-05	5.84121e-07	4.61961e-06	1.92932e-08	2.73618e-08	0.000324293	0.0018348	0.000913173	0.00189201	0.00524006	0.00402674	0.0025021	0.00225236	0.000415454	0.00159419	6.33926e-05	6.14969e-05
	46.5				6.51152e-11	5.24477e-08	8.31639e-08	1.88702e-06	0.00196025	2.79588e-06	4.46542e-06	8.99253e-06	3.40467e-07	2.98641e-06	1.01657e-08	1.4151e-08	0.000243782	0.0014963	0.000723925	0.00154803	0.00458414	0.00346922	0.00208245	0.00188887	0.000317685	0.0013246	4.4928e-05	4.48493e-05
	47				2.67063e-11	2.81539e-08	4.62371e-08	1.17962e-06	0.0016843	1.76467e-06	2.93195e-06	6.00976e-06	1.95974e-07	1.91111e-06	5.28377e-09	7.21158e-09	0.000181824	0.0012127	0.000570069	0.00125882	0.00399283	0.00297466	0.00172312	0.00157561	0.000241093	0.0010947	3.15602e-05	3.24609e-05
	47.5				1.0749e-11	1.49076e-08	2.53829e-08	7.29604e-07	0.00144139	1.10203e-06	1.90701e-06	3.97897e-06	1.11397e-07	1.21064e-06	2.70912e-09	3.62142e-09	0.00013455	0.000976753	0.000445917	0.00101735	0.00346263	0.00253846	0.00141751	0.00130731	0.000181587	0.000899834	2.19738e-05	2.33168e-05
	48				4.24561e-12	7.78634e-09	1.3759e-08	4.46486e-07	0.00122857	6.80942e-07	1.22872e-06	2.60989e-06	6.25311e-08	7.59162e-07	1.37022e-09	1.79197e-09	9.87876e-05	0.000781842	0.000346478	0.000817154	0.00298973	0.00215591	0.00115933	0.00107892	0.000135738	0.000735688	1.51641e-05	1.66219e-05
	48.5				1.64564e-12	4.01158e-09	7.36427e-09	2.70337e-07	0.00104297	4.16304e-07	7.84255e-07	1.69596e-06	3.46634e-08	4.71244e-07	6.83637e-10	8.73748e-10	7.19622e-05	0.000621948	0.000267417	0.000652323	0.00257016	0.00182229	0.00094267	0.000885691	0.0001007	0.000598255	1.03722e-05	1.17597e-05
	49				6.25965e-13	2.0387e-09	3.89195e-09	1.61949e-07	0.000881862	2.51824e-07	4.95867e-07	1.0918e-06	1.89757e-08	2.89567e-07	3.36464e-10	4.19803e-10	5.20105e-05	0.000491689	0.00020502	0.000517545	0.00219984	0.00153297	0.000762048	0.000723199	7.41428e-05	0.000483884	7.03189e-06	8.25683e-06
	49.5				2.33661e-13	1.022e-09	2.03096e-09	9.5991e-08	0.000742648	1.50719e-07	3.10582e-07	6.96329e-07	1.02583e-08	1.76134e-07	1.63354e-10	1.9875e-10	3.7296e-05	0.000386302	0.000156134	0.000408092	0.00187467	0.00128344	0.000612457	0.000587375	5.41781e-05	0.000389277	4.72515e-06	5.75353e-06
	50				8.55942e-14	5.0536e-10	1.04648e-09	5.62936e-08	0.000622903	8.92531e-08	1.92704e-07	4.3997e-07	5.47647e-09	1.06055e-07	7.82338e-11	9.272e-11	2.65349e-05	0.000301624	0.000118112	0.000319812	0.00159059	0.00106941	0.000489372	0.000474521	3.92909e-05	0.000311486	3.14705e-06	3.97886e-06
	50.5				3.07697e-14	2.46496e-10	5.32419e-10	3.26636e-08	0.00052037	5.22955e-08	1.18443e-07	2.75404e-07	2.88721e-09	6.32132e-08	3.69604e-11	4.26229e-11	1.87308e-05	0.000234048	8.87526e-05	0.00024909	0.00134367	0.000886834	0.000388753	0.00038131	2.82796e-05	0.000247901	2.07748e-06	2.73077e-06
	51				1.08548e-14	1.18597e-10	2.67469e-10	1.87519e-08	0.000432972	3.03173e-08	7.21157e-08	1.70787e-07	1.50316e-09	3.72973e-08	1.72249e-11	1.93071e-11	1.31184e-05	0.000180487	6.62465e-05	0.000192816	0.00113014	0.000731926	0.000307029	0.000304777	2.02007e-05	0.000196238	1.35929e-06	1.86001e-06
	51.5				3.75788e-15	5.62853e-11	1.32675e-10	1.06513e-08	0.000358808	1.73901e-08	4.34966e-08	1.04925e-07	7.72832e-10	2.17841e-08	7.91864e-12	8.61772e-12	9.11569e-06	0.000138321	4.91177e-05	0.00014834	0.000946394	0.0006012	0.000241076	0.000242309	1.43211e-05	0.000154507	8.81524e-07	1.25733e-06
	52				1.27669e-15	2.63495e-11	6.49828e-11	5.98605e-09	0.000296155	9.86959e-09	2.59887e-08	6.38624e-08	3.92387e-10	1.25948e-08	3.59106e-12	3.79029e-12	6.28467e-06	0.000105349	3.61749e-05	0.000113422	0.000789066	0.000491472	0.000188192	0.000191619	1.00762e-05	0.000120997	5.6663e-07	8.43499e-07
	52.5				4.25644e-16	1.21677e-11	3.14271e-11	3.32853e-09	0.000243462	5.54219e-09	1.53821e-08	3.85077e-08	1.96741e-10	7.20836e-09	1.60646e-12	1.64269e-12	4.29892e-06	7.97394e-05	2.64648e-05	8.61906e-05	0.000655024	0.000399858	0.000146055	0.000150726	7.03609e-06	9.42462e-05	3.61001e-07	5.61596e-07
	53				1.39261e-16	5.54241e-12	1.50074e-11	1.83123e-09	0.000199342	3.07927e-09	9.01886e-09	2.30033e-08	9.74149e-11	4.08388e-09	7.08915e-13	7.01525e-13	2.91757e-06	5.99815e-05	1.9232e-05	6.50954e-05	0.00054138	0.000323772	0.000112695	0.00011793	4.87617e-06	7.30155e-05	2.27962e-07	3.71079e-07
	53.5				4.47131e-17	2.49027e-12	7.07626e-12	9.96801e-10	0.000162562	1.69278e-09	5.23831e-09	1.36135e-08	4.76329e-11	2.29034e-09	3.08599e-13	2.95212e-13	1.96457e-06	4.48397e-05	1.38827e-05	4.88614e-05	0.000445502	0.000260917	8.64495e-05	9.1778e-05	3.35383e-06	5.62637e-05	1.42679e-07	2.43339e-07
	54				1.40883e-17	1.1037e-12	3.29455e-12	5.36848e-10	0.000132037	9.20742e-10	3.01393e-09	7.9816e-09	2.30006e-11	1.27151e-09	1.32517e-13	1.22413e-13	1.31249e-06	3.33127e-05	9.95444e-06	3.64508e-05	0.000365005	0.000209262	6.59312e-05	7.10455e-05	2.28937e-06	4.31225e-05	8.85122e-08	1.58366e-07
	54.5				4.35618e-18	4.82514e-13	1.51455e-12	2.8607e-10	0.000106814	4.95519e-10	1.71783e-09	4.63606e-09	1.09679e-11	6.98765e-10	5.61339e-14	5.00179e-14	8.69986e-07	2.45956e-05	7.09011e-06	2.70255e-05	0.000297749	0.000167035	4.99908e-05	5.47037e-05	1.55097e-06	3.28731e-05	5.44239e-08	1.02285e-07
	55				1.32182e-18	2.08078e-13	6.87493e-13	1.50823e-10	8.60627e-05	2.63857e-10	9.69906e-10	2.66776e-09	5.16482e-12	3.80132e-10	2.34561e-14	2.01385e-14	5.72152e-07	1.80471e-05	5.01629e-06	1.99144e-05	0.000241826	0.000132694	3.76842e-05	4.18966e-05	1.04281e-06	2.49253e-05	3.31681e-08	6.55643e-08
	55.5				3.93606e-19	8.85117e-14	3.0814e-13	7.8676e-11	6.90648e-05	1.39015e-10	5.42479e-10	1.52084e-09	2.40181e-12	2.04705e-10	9.66854e-15	7.98972e-15	3.73332e-07	1.316e-05	3.52538e-06	1.45843e-05	0.00019555	0.000104911	2.82423e-05	3.19171e-05	6.95857e-07	1.87976e-05	2.00353e-08	4.17086e-08
	56				1.15019e-19	3.7139e-14	1.36371e-13	4.06063e-11	5.52018e-05	7.24668e-11	3.00566e-10	8.5893e-10	1.103e-12	1.09123e-10	3.93137e-15	3.12349e-15	2.41693e-07	9.5369e-06	2.46106e-06	1.06152e-05	0.000157439	8.25509e-05	2.10432e-05	2.41852e-05	4.60838e-07	1.41002e-05	1.19954e-08	2.63321e-08
	56.5				3.29838e-20	1.53715e-14	5.95926e-14	2.07358e-11	4.39445e-05	3.73768e-11	1.64968e-10	4.80587e-10	5.00218e-13	5.75828e-11	1.57689e-15	1.20324e-15	1.55244e-07	6.86845e-06	1.70661e-06	7.6789e-06	0.000126204	6.46469e-05	1.55881e-05	1.82289e-05	3.02893e-07	1.05199e-05	7.11835e-09	1.64987e-08
	57				9.28222e-21	6.27568e-15	2.57133e-14	1.04767e-11	3.48426e-05	1.90744e-11	8.96942e-11	2.66395e-10	2.24024e-13	3.00789e-11	6.23932e-16	4.56738e-16	9.89356e-08	4.916e-06	1.17554e-06	5.5207e-06	0.000100724	5.0385e-05	1.14801e-05	1.36663e-05	1.97581e-07	7.80652e-06	4.18685e-09	1.02593e-08
	57.5				2.56345e-21	2.52732e-15	1.09552e-14	5.23729e-12	2.75152e-05	9.63128e-12	4.83094e-11	1.46291e-10	9.9079e-14	1.55533e-11	2.43528e-16	1.70838e-16	6.25567e-08	3.49676e-06	8.0433e-07	3.94471e-06	8.00376e-05	3.90825e-05	8.40556e-06	1.01912e-05	1.27913e-07	5.76191e-06	2.44084e-09	6.33122e-09
	58				6.94732e-22	1.00396e-15	4.60868e-15	2.59039e-12	2.16416e-05	4.81175e-12	2.57752e-11	7.95882e-11	4.32732e-14	7.96115e-12	9.37642e-17	6.29663e-17	3.92446e-08	2.47184e-06	5.46669e-07	2.80131e-06	6.33225e-05	3.01711e-05	6.11871e-06	7.55928e-06	8.21855e-08	4.22998e-06	1.41038e-09	3.87758e-09
	58.5				1.8477e-22	3.93395e-16	1.91438e-15	1.26765e-12	1.69535e-05	2.37852e-12	1.36231e-11	4.28962e-11	1.86641e-14	4.03385e-12	3.56124e-17	2.28683e-17	2.4427e-08	1.73651e-06	3.6907e-07	1.97712e-06	4.98797e-05	2.31807e-05	4.42816e-06	5.57723e-06	5.24071e-08	3.08867e-06	8.07751e-10	2.35688e-09
	59				4.82243e-23	1.52054e-16	7.85193e-16	6.13778e-13	1.32278e-05	1.16331e-12	7.13272e-12	2.29048e-11	7.94959e-15	2.02328e-12	1.33426e-17	8.18395e-18	1.50849e-08	1.21237e-06	2.47507e-07	1.38686e-06	3.91194e-05	1.77252e-05	3.18609e-06	4.09297e-06	3.31664e-08	2.24319e-06	4.58525e-10	1.42173e-09
	59.5				1.23516e-23	5.79728e-17	3.17995e-16	2.94036e-13	1.02794e-05	5.6295e-13	3.69945e-12	1.21164e-11	3.34375e-15	1.00458e-12	4.93127e-18	2.886e-18	9.24278e-09	8.41187e-07	1.64876e-07	9.66841e-07	3.05465e-05	1.3489e-05	2.2791e-06	2.98773e-06	2.08315e-08	1.62041e-06	2.57984e-10	8.51137e-10
	60				3.10455e-24	2.18025e-17	1.27162e-16	1.39369e-13	7.95615e-06	2.69544e-13	1.90074e-12	6.34983e-12	1.38891e-15	4.93745e-13	1.79785e-18	1.00284e-18	5.61883e-09	5.80032e-07	1.09099e-07	6.69891e-07	2.37483e-05	1.02164e-05	1.62083e-06	2.16933e-06	1.29854e-08	1.16424e-06	1.43869e-10	5.05691e-10
					-1.26097	-1.28789	-1.31777	-1.34619	-1.38337	-1.41946	-1.46046	-1.49932	-1.55322	-1.60607	-1.66873	-1.78102	-1.26097	-1.28789	-1.31777	-1.34619	-1.38337	-1.41946	-1.46046	-1.49932	-1.55322	-1.60607	-1.66873	-1.78102
					1.13457	1.12599	1.11715	1.10933	1.09993	1.09161	1.08302	1.07565	1.06654	1.05869	1.05061	1.03886	-1.04747	-1.0519	-1.05674	-1.06126	-1.06706	-1.07257	-1.07869	-1.08437	-1.09206	-1.09939	-1.10784	-1.12236

## Sheet: SBP
	Observed SBP from Agincourt (HIV NCD study 2010)																					Theoretical minimum Height(m)/weight(kg)2 for World
																						Exposure distribution				M25	M30	M35	M40	M45	M50	M55	M60	M65	M70	M75	M80	F25	F30	F35	F40	F45	F50	F55	F60	F65	F70	F75	F80
																					1	Mean				110	110	110	110	110	110	110	110	110	110	110	110	110	110	110	110	110	110	110	110	110	110	110	110
																					2	Standard deviation				6	6	6	6	6	6	6	6	6	6	6	6	6	6	6	6	6	6	6	6	6	6	6	6
	Regression dilution		0.67	0.67	0.67	0.67	0.62	0.62	0.62	0.58	0.58	0.54	0.54	0.49		0.67	0.67	0.67	0.67	0.62	0.62	0.62	0.58	0.58	0.54	0.54	0.49
	Exposure distribution		M25	M30	M35	M40	M45	M50	M55	M60	M65	M70	M75	M80		F25	F30	F35	F40	F45	F50	F55	F60	F65	F70	F75	F80
1	Mean		127.693	126.377	127.302	127.487	132.795	135.397	131.94	140.356	140.592	141.297	140.278	137.871		120.663	124.023	125.703	127.545	131.813	135.807	139.798	135.458	140.472	138.798	138.769	143.71
2	Standard deviation		6.49379	7.11007	7.88239	9.17069	8.61914	6.53228	8.76245	7.90906	9.21093	7.03136	7.29395	5.56012		6.78859	7.39984	8.09158	9.47524	8.22	8.41147	9.08775	7.09899	8.10083	6.17024	6.68021	6.5964
	Standard error		1.07525	1.21123	1.25105	1.92182	1.93699	1.98893	2.50209	2.23155	2.93554	2.60017	4.16892	2.45469		0.856155	0.917215	0.970453	1.44627	1.38612	1.94172	2.14922	1.83676	2.16253	2.5851	2.79875	2.81873
	LCI		125.572	123.986	124.835	123.679	128.964	131.432	126.962	135.933	134.756	136.127	131.814	132.993		118.979	122.219	123.794	124.694	129.082	131.964	135.542	131.825	136.191	133.637	133.181	138.114
	UCI		129.815	128.768	129.769	131.295	136.626	139.362	136.917	144.778	146.428	146.466	148.741	142.749		122.348	125.828	127.612	130.395	134.544	139.65	144.053	139.092	144.752	143.96	144.357	149.307														F80
	Exposure distribution		M25	M30	M35	M40	M45	M50	M55	M60	M65	M70	M75	M80		F25	F30	F35	F40	F45	F50	F55	F60	F65	F70	F75	F80
	UCI		129.815	128.768	129.769	131.295	136.626	139.362	136.917	144.778	146.428	146.466	148.741	142.749		122.348	125.828	127.612	130.395	134.544	139.65	144.053	139.092	144.752	143.96	144.357	149.307														F80
	LCI		125.572	123.986	124.835	123.679	128.964	131.432	126.962	135.933	134.756	136.127	131.814	132.993		118.979	122.219	123.794	124.694	129.082	131.964	135.542	131.825	136.191	133.637	133.181	138.114
	Mean		127.693	126.377	127.302	127.487	132.795	135.397	131.94	140.356	140.592	141.297	140.278	137.871		120.663	124.023	125.703	127.545	131.813	135.807	139.798	135.458	140.472	138.798	138.769	143.71
	Standard deviation		1258.2	1366.49	1526.7	1797.11	1899.35	1468.31	1935.05	1974.24	2325.4	1907.14	2009.09	1619.8		1239.66	1389.71	1541.17	1844.07	1783.79	1894.61	2111.48	1702.43	2021.75	1644.94	1785.8	2009.98

## Sheet: PIFSBP
CRA Methodology Sheet				Population	Agincourt
Condition	Stroke			Year	2007-11
				Exposure:	high blood pressure
	Proportion of YLL due to SBP																					Subcause as a proportion of YLD due to W108 Cerebrovascular disease
					M25	M30	M35	M40	M45	M50	M55	M60	M65	M70	M75	M80	F25	F30	F35	F40	F45	F50	F55	F60	F65	F70	F75	F80
	Ischaemic stroke				0.825	0.825	0.825	0.825	0.825	0.825	0.825	0.825	0.825	0.825	0.825	0.825	0.825	0.825	0.825	0.825
	Population attributable fraction for YLL
					M25	M30	M35	M40	M45	M50	M55	M60	M65	M70	M75	M80	F25	F30	F35	F40	F45	F50	F55	F60	F65	F70	F75	F80
					0.448685	0.40434	0.400118	0.383187	0.442406	0.446683	0.376947	0.443967	0.412194	0.379191	0.332673	0.244028	0.301721	0.358579	0.371421	0.384634	0.427894	0.452763	0.473962	0.388529	0.410448	0.355043	0.319015	0.28707
	Log relative risk for one unit increase in exposure for South Africa
					M25	M30	M35	M40	M45	M50	M55	M60	M65	M70	M75	M80	F25	F30	F35	F40	F45	F50	F55	F60	F65	F70	F75	F80
	Beta value				0.033646	0.031597	0.0294466	0.0274158	0.0255273	0.0232996	0.0214844	0.0193125	0.0173186	0.0152288	0.0133539	0.0100371	0.033646	0.031597	0.0294466	0.0274158	0.0255273	0.0232996	0.0214844	0.0193125	0.0173186	0.0152288	0.0133539	0.0100371
	Exposure unit				M25	M30	M35	M40	M45	M50	M55	M60	M65	M70	M75	M80	F25	F30	F35	F40	F45	F50	F55	F60	F65	F70	F75	F80
	50				3.77003e-33	2.83038e-27	3.30301e-23	6.8374e-18	2.12522e-22	3.62689e-39	2.337e-21	1.35597e-30	2.13972e-23	9.17405e-39	1.79639e-35	2.96561e-56	9.46112e-26	5.03085e-24	2.42608e-21	6.01902e-17	7.48617e-24	6.16468e-25	1.37955e-23	1.21107e-33	2.28824e-29	5.12656e-47	1.76112e-40	5.83521e-46
	50.5				9.4556e-33	6.0244e-27	6.14046e-23	1.08221e-17	3.70408e-22	9.84585e-39	3.97824e-21	2.79291e-30	3.64404e-23	2.3064e-38	4.19152e-35	1.22291e-55	2.03504e-25	9.89681e-24	4.31667e-21	9.2571e-17	1.36893e-23	1.13225e-24	2.37239e-23	2.82466e-33	4.56057e-29	1.64045e-46	4.75136e-40	1.7087e-45
	51				2.35754e-32	1.27596e-26	1.13696e-22	1.70783e-17	6.43423e-22	2.65722e-38	6.75007e-21	5.72965e-30	6.18771e-23	5.76916e-38	9.73423e-35	5.00219e-55	4.35357e-25	1.93806e-23	7.65128e-21	1.41976e-16	2.49401e-23	2.07225e-24	4.06742e-23	6.55559e-33	9.05489e-29	5.21495e-46	1.27472e-39	4.97483e-45
	51.5				5.84323e-32	2.68912e-26	2.09673e-22	2.68711e-17	1.11391e-21	7.12948e-38	1.14159e-20	1.17075e-29	1.0476e-22	1.4358e-37	2.25004e-34	2.02962e-54	9.26325e-25	3.77793e-23	1.35102e-20	2.17142e-16	4.54115e-23	3.77926e-24	6.95246e-23	1.51392e-32	1.79099e-28	1.64697e-45	3.40078e-39	1.44011e-44
	52				1.4397e-31	5.63946e-26	3.85115e-22	4.21536e-17	1.92196e-21	1.90171e-37	1.92442e-20	2.38266e-29	1.76841e-22	3.55533e-37	5.17652e-34	8.16877e-54	1.96031e-24	7.33093e-23	2.37646e-20	3.31181e-16	8.24071e-23	6.8681e-24	1.18479e-22	3.47887e-32	3.52897e-28	5.16734e-45	9.02213e-39	4.14494e-44
	52.5				3.52629e-31	1.17684e-25	7.04518e-22	6.59314e-17	3.30503e-21	5.04295e-37	3.23352e-20	4.82975e-29	2.9764e-22	8.75931e-37	1.18535e-33	3.26127e-53	4.12601e-24	1.41606e-22	4.16429e-20	5.03706e-16	1.4899e-22	1.24375e-23	2.01885e-22	7.95463e-32	6.92704e-28	1.61064e-44	2.38016e-38	1.18617e-43
	53				8.58595e-31	2.4437e-25	1.28365e-21	1.02816e-16	5.66429e-21	1.32948e-36	5.41547e-20	9.75107e-29	4.99978e-22	2.14716e-36	2.70154e-33	1.29153e-52	8.63735e-24	2.72283e-22	7.2693e-20	7.63975e-16	2.68375e-22	2.24436e-23	3.43214e-22	1.80987e-31	1.35455e-27	4.98743e-44	6.24412e-38	3.37503e-43
	53.5				2.07819e-30	5.04931e-25	2.32945e-21	1.59859e-16	9.67506e-21	3.48444e-36	9.04031e-20	1.96085e-28	8.39092e-22	5.23674e-36	6.12826e-33	5.07356e-52	1.79835e-23	5.21168e-22	1.26412e-19	1.15551e-15	4.81637e-22	4.0357e-23	5.81715e-22	4.09751e-31	2.63867e-27	1.53428e-43	1.62893e-37	9.54803e-43
	54				5.00041e-30	1.03817e-24	4.21029e-21	2.47812e-16	1.64703e-20	9.07906e-36	1.50424e-19	3.92736e-28	1.40407e-21	1.27076e-35	1.38364e-32	1.977e-51	3.72402e-23	9.93006e-22	2.18989e-19	1.74283e-15	8.61175e-22	7.23119e-23	9.82972e-22	9.23077e-31	5.12061e-27	4.68899e-43	4.22573e-37	2.68569e-42
	54.5				1.19606e-29	2.12401e-24	7.57921e-21	3.83015e-16	2.79438e-20	2.35182e-35	2.49479e-19	7.83467e-28	2.34255e-21	3.06809e-35	3.10932e-32	7.64169e-51	7.66997e-23	1.8834e-21	3.7792e-19	2.62138e-15	1.53411e-21	1.29112e-22	1.65599e-21	2.0692e-30	9.89929e-27	1.42365e-42	1.0901e-36	7.51107e-42
	55				2.84396e-29	4.32411e-24	1.36033e-20	5.90227e-16	4.72509e-20	6.05652e-35	4.1242e-19	1.5567e-27	3.8968e-21	7.37016e-35	6.95455e-32	2.92995e-50	1.57116e-22	3.55592e-21	6.4971e-19	3.93183e-15	2.72279e-21	2.29715e-22	2.78137e-21	4.61542e-30	1.90648e-26	4.29413e-42	2.7964e-36	2.08859e-41
	55.5				6.72234e-29	8.7597e-24	2.43774e-20	9.06842e-16	7.96292e-20	1.55059e-34	6.79563e-19	3.08074e-27	6.46321e-21	1.76153e-34	1.54822e-31	1.11434e-49	3.20103e-22	6.68309e-21	1.11271e-18	5.88099e-15	4.81464e-21	4.07265e-22	4.65742e-21	1.02439e-29	3.65768e-26	1.28675e-41	7.13344e-36	5.77442e-41
	56				1.57958e-28	1.76577e-23	4.35095e-20	1.38916e-15	1.33744e-19	3.94664e-34	1.11611e-18	6.07251e-27	1.06883e-20	4.18897e-34	3.43047e-31	4.20402e-49	6.4864e-22	1.25032e-20	1.89838e-18	8.77197e-15	8.48219e-21	7.195e-22	7.7753e-21	2.26239e-29	6.99076e-26	3.83056e-41	1.80953e-35	1.58734e-40
	56.5				3.68969e-28	3.54186e-23	7.73451e-20	2.1217e-15	2.23879e-19	9.98649e-34	1.82713e-18	1.19219e-26	1.76234e-20	9.91125e-34	7.56544e-31	1.57325e-48	1.30726e-21	2.32852e-20	3.22647e-18	1.30477e-14	1.48883e-20	1.26663e-21	1.29412e-20	4.9718e-29	1.33103e-25	1.13287e-40	4.56457e-35	4.33845e-40
	57				8.56767e-28	7.06938e-23	1.36941e-19	3.2309e-15	3.735e-19	2.5122e-33	2.98138e-18	2.33124e-26	2.89727e-20	2.33321e-33	1.66064e-30	5.84012e-48	2.62038e-21	4.31675e-20	5.46277e-18	1.93536e-14	2.60361e-20	2.22195e-21	2.14742e-20	1.08719e-28	2.52463e-25	3.32846e-40	1.14499e-34	1.17898e-39
	57.5				1.9777e-27	1.40405e-22	2.41484e-19	4.90537e-15	6.21022e-19	6.28276e-33	4.84899e-18	4.5404e-26	4.74909e-20	5.4649e-33	3.62805e-30	2.15046e-47	5.22409e-21	7.9662e-20	9.21385e-18	2.86273e-14	4.53626e-20	3.88404e-21	3.5526e-20	2.36561e-28	4.77039e-25	9.7153e-40	2.85606e-34	3.18551e-39
	58				4.53821e-27	2.77484e-22	4.24126e-19	7.42556e-15	1.03086e-18	1.56208e-32	7.86089e-18	8.80774e-26	7.76162e-20	1.27355e-32	7.88918e-30	7.85471e-47	1.03586e-20	1.4634e-19	1.54814e-17	4.22269e-14	7.87435e-20	6.76548e-21	5.85948e-20	5.12183e-28	8.97956e-25	2.8172e-39	7.08438e-34	8.55774e-39
	58.5				1.03522e-26	5.45687e-22	7.41915e-19	1.12072e-14	1.70914e-18	3.86109e-32	1.27022e-17	1.70176e-25	1.26478e-19	2.95292e-32	1.70746e-29	2.84588e-46	2.04284e-20	2.67603e-19	2.59132e-17	6.21138e-14	1.36183e-19	1.1743e-20	9.63514e-20	1.10345e-27	1.68384e-24	8.11571e-39	1.74745e-33	2.28583e-38
	59				2.34751e-26	1.06783e-21	1.2926e-18	1.68644e-14	2.82419e-18	9.48797e-32	2.04583e-17	3.2749e-25	2.05492e-19	6.81229e-32	3.67813e-29	1.0228e-45	4.00695e-20	4.87122e-19	4.32091e-17	9.11127e-14	2.34653e-19	2.03107e-20	1.57958e-19	2.36553e-27	3.14553e-24	2.32265e-38	4.2862e-33	6.07062e-38
	59.5				5.29184e-26	2.07928e-21	2.243e-18	2.5302e-14	4.65103e-18	2.31788e-31	3.28434e-17	6.27714e-25	3.32888e-19	1.56364e-31	7.88611e-29	3.64631e-45	7.81693e-20	8.82674e-19	7.17744e-17	1.33278e-13	4.02831e-19	3.50055e-20	2.58174e-19	5.046e-27	5.8537e-24	6.60373e-38	1.04546e-32	1.60298e-37
	60				1.18585e-25	4.02881e-21	3.87656e-18	3.78486e-14	7.63383e-18	5.62945e-31	5.25547e-17	1.19837e-24	5.37676e-19	3.57097e-31	1.6829e-28	1.28945e-44	1.51671e-19	1.59214e-18	1.1877e-16	1.94416e-13	6.88988e-19	6.01193e-20	4.20694e-19	1.07106e-26	1.08521e-23	1.86527e-37	2.53577e-32	4.20848e-37
	60.5				2.64168e-25	7.76771e-21	6.67291e-18	5.64484e-14	1.24875e-17	1.35924e-30	8.38226e-17	2.27867e-24	8.65891e-19	8.11407e-31	3.57448e-28	4.52316e-44	2.92694e-19	2.85876e-18	1.95787e-16	2.82809e-13	1.17407e-18	1.02886e-19	6.8345e-19	2.26216e-26	2.0042e-23	5.23413e-37	6.11617e-32	1.09857e-36
	61				5.85e-25	1.49026e-20	1.14403e-17	8.39389e-14	2.03585e-17	3.26273e-30	1.33259e-16	4.31557e-24	1.39036e-18	1.83441e-30	7.5566e-28	1.57387e-43	5.61782e-19	5.10967e-18	3.21517e-16	4.10248e-13	1.99328e-18	1.75454e-19	1.10696e-18	4.75423e-26	3.68736e-23	1.45913e-36	1.46695e-31	2.85126e-36
	61.5				1.28782e-24	2.84499e-20	1.95349e-17	1.24447e-13	3.30791e-17	7.78614e-30	2.11163e-16	8.14064e-24	2.22592e-18	4.12625e-30	1.59001e-27	5.43228e-43	1.07242e-18	9.09128e-18	5.25976e-16	5.93458e-13	3.37161e-18	2.98152e-19	1.78749e-18	9.94219e-26	6.75827e-23	4.04104e-36	3.4988e-31	7.35784e-36
	62				2.81827e-24	5.40448e-20	3.3223e-17	1.83956e-13	5.35675e-17	1.84722e-29	3.33523e-16	1.52948e-23	3.55314e-18	9.23464e-30	3.3299e-27	1.85988e-42	2.03615e-18	1.61018e-17	8.57174e-16	8.561e-13	5.68196e-18	5.04866e-19	2.87766e-18	2.06885e-25	1.23396e-22	1.11183e-35	8.29831e-31	1.88785e-35
	62.5				6.13102e-24	1.02159e-19	5.62753e-17	2.71114e-13	8.64545e-17	4.35683e-29	5.25617e-16	2.86215e-23	5.65505e-18	2.05631e-29	6.94101e-27	6.31648e-42	3.845e-18	2.83884e-17	1.3916e-15	1.23154e-12	9.5401e-18	8.51884e-19	4.61872e-18	4.28373e-25	2.24445e-22	3.03902e-35	1.95716e-30	4.81605e-35
	63				1.3259e-23	1.92157e-19	9.49401e-17	3.98382e-13	1.39063e-16	1.02159e-28	8.27598e-16	5.33466e-23	8.97389e-18	4.55576e-29	1.44004e-26	2.12791e-41	7.22149e-18	4.98223e-17	2.25061e-15	1.76671e-12	1.59588e-17	1.43235e-18	7.39074e-18	8.82594e-25	4.06693e-22	8.25233e-35	4.5902e-30	1.22157e-34
	63.5				2.85043e-23	3.59654e-19	1.59527e-16	5.83656e-13	2.22933e-16	2.38145e-28	1.29884e-15	9.9034e-23	1.41986e-17	1.00424e-28	2.9736e-26	7.11081e-41	1.34897e-17	8.70411e-17	3.62601e-15	2.52739e-12	2.65975e-17	2.39986e-18	1.17907e-17	1.80945e-24	7.34122e-22	2.22622e-34	1.07054e-29	3.08071e-34
	64				6.09169e-23	6.69833e-19	2.66975e-16	8.52555e-13	3.56186e-16	5.519e-28	2.03178e-15	1.83116e-22	2.23991e-17	2.2025e-28	6.11156e-26	2.35708e-40	2.50623e-17	1.51371e-16	5.81968e-15	3.60553e-12	4.41647e-17	4.00669e-18	1.87533e-17	3.69126e-24	1.32012e-21	5.96633e-34	2.4828e-29	7.7248e-34
	64.5				1.29417e-22	1.24137e-18	4.45e-16	1.24164e-12	5.67174e-16	1.27155e-27	3.168e-15	3.37235e-22	3.52318e-17	4.80619e-28	1.2502e-25	7.75025e-40	4.63109e-17	2.62046e-16	9.30489e-15	5.12928e-12	7.30638e-17	6.66579e-18	2.97373e-17	7.49291e-24	2.36487e-21	1.58853e-33	5.72594e-29	1.92588e-33
	65				2.73317e-22	2.28922e-18	7.38758e-16	1.80294e-12	9.00108e-16	2.91249e-27	4.92356e-15	6.18591e-22	5.52535e-17	1.04349e-27	2.54547e-25	2.52782e-39	8.5112e-17	4.51575e-16	1.48258e-14	7.27671e-12	1.20427e-16	1.10505e-17	4.70121e-17	1.51346e-23	4.22032e-21	4.20175e-33	1.31316e-28	4.77392e-33
	65.5				5.73813e-22	4.20074e-18	1.22151e-15	2.6102e-12	1.42368e-15	6.63207e-27	7.62709e-15	1.13016e-21	8.63983e-17	2.25414e-27	5.15839e-25	8.17832e-39	1.55576e-16	7.74639e-16	2.36138e-14	1.02945e-11	1.97759e-16	1.82549e-17	7.40974e-17	3.04185e-23	7.5029e-21	1.10411e-32	2.99473e-28	1.17659e-32
	66				1.19756e-21	7.67037e-18	2.01161e-15	3.76769e-12	2.24423e-15	1.50138e-26	1.17767e-14	2.05654e-21	1.34701e-16	4.8448e-27	1.04045e-24	2.62464e-38	2.82837e-16	1.32277e-15	3.74675e-14	1.45232e-11	3.23551e-16	3.00499e-17	1.16435e-16	6.08345e-23	1.32879e-20	2.88234e-32	6.79148e-28	2.88325e-32
	66.5				2.48457e-21	1.39367e-17	3.29946e-15	5.42234e-12	3.52583e-15	3.37899e-26	1.81249e-14	3.72736e-21	2.09391e-16	1.03604e-26	2.08874e-24	8.35534e-38	5.11418e-16	2.24848e-15	5.92225e-14	2.04322e-11	5.27402e-16	4.92913e-17	1.82409e-16	1.21062e-22	2.3444e-20	7.47525e-32	1.53157e-27	7.02495e-32
	67				5.12425e-21	2.51973e-17	5.39008e-15	7.78048e-12	5.52069e-15	7.56029e-26	2.78044e-14	6.72868e-21	3.24536e-16	2.20434e-26	4.17358e-24	2.63843e-37	9.19728e-16	3.80462e-15	9.32524e-14	2.86652e-11	8.56514e-16	8.05682e-17	2.84902e-16	2.39724e-22	4.12052e-20	1.92599e-31	3.43461e-27	1.7018e-31
	67.5				1.05059e-20	4.53317e-17	8.77001e-15	1.1131e-11	8.61519e-15	1.68169e-25	4.25145e-14	1.20982e-20	5.01522e-16	4.66646e-26	8.30028e-24	8.2645e-37	1.64508e-15	6.40839e-15	1.46277e-13	4.01039e-11	1.38586e-15	1.31227e-16	4.4364e-16	4.72346e-22	7.21469e-20	4.92982e-31	7.65923e-27	4.09901e-31
	68				2.14123e-20	8.11526e-17	1.42121e-14	1.58772e-11	1.33991e-14	3.71885e-25	6.47958e-14	2.1666e-20	7.72746e-16	9.82876e-26	1.64299e-23	2.56788e-36	2.92656e-15	1.0745e-14	2.28577e-13	5.59512e-11	2.23408e-15	2.12984e-16	6.88734e-16	9.26092e-22	1.25843e-19	1.25359e-30	1.69848e-26	9.81644e-31
	68.5				4.33828e-20	1.44562e-16	2.29386e-14	2.25798e-11	2.07693e-14	8.17575e-25	9.84333e-14	3.86455e-20	1.18714e-15	2.05975e-25	3.23696e-23	7.91445e-36	5.17814e-15	1.7934e-14	3.5582e-13	7.78435e-11	3.58816e-15	3.44458e-16	1.066e-15	1.80673e-21	2.18668e-19	3.16686e-30	3.74542e-26	2.3374e-30
	69				8.73771e-20	2.56247e-16	3.68748e-14	3.20167e-11	3.20855e-14	1.78691e-24	1.49047e-13	6.86569e-20	1.81841e-15	4.29471e-25	6.34743e-23	2.41966e-35	9.11241e-15	2.97966e-14	5.51786e-13	1.08001e-10	5.74165e-15	5.55126e-16	1.64493e-15	3.50735e-21	3.78519e-19	7.94785e-30	8.21314e-26	5.53373e-30
	69.5				1.74945e-19	4.51977e-16	5.90397e-14	4.52627e-11	4.94008e-14	3.88268e-24	2.24952e-13	1.21488e-19	2.77715e-15	8.90957e-25	1.23885e-22	7.33798e-35	1.59491e-14	4.92804e-14	8.52418e-13	1.49424e-10	9.15366e-15	8.91481e-16	2.53061e-15	6.77502e-21	6.52732e-19	1.98161e-29	1.79095e-25	1.30259e-29
	70				3.48203e-19	7.93277e-16	9.41481e-14	6.37991e-11	7.58049e-14	8.38719e-24	3.3841e-13	2.14115e-19	4.22889e-15	1.83901e-24	2.40657e-22	2.20743e-34	2.77641e-14	8.11331e-14	1.31183e-12	2.06161e-10	1.45394e-14	1.42659e-15	3.88138e-15	1.30223e-20	1.12132e-18	4.90836e-29	3.88353e-25	3.04861e-29
	70.5				6.88952e-19	1.38544e-15	1.49531e-13	8.96598e-11	1.15931e-13	1.80118e-23	5.07438e-13	3.75859e-19	6.42059e-15	3.77672e-24	4.65304e-22	6.58695e-34	4.80702e-14	1.32966e-13	2.01114e-12	2.83649e-10	2.30086e-14	2.27483e-15	5.93518e-15	2.49063e-20	1.91896e-18	1.20782e-28	8.37405e-25	7.09415e-29
	71				1.35509e-18	2.40769e-15	2.3654e-13	1.25629e-10	1.76701e-13	3.84551e-23	7.58416e-13	6.57155e-19	9.71949e-15	7.71703e-24	8.95436e-22	1.94971e-33	8.27774e-14	2.16919e-13	3.07149e-12	3.89178e-10	3.62768e-14	3.61465e-15	9.04828e-15	4.73999e-20	3.27153e-18	2.95268e-28	1.79561e-24	1.64136e-28
	71.5				2.64957e-18	4.16357e-15	3.72674e-13	1.75506e-10	2.68423e-13	8.16217e-23	1.12984e-12	1.14439e-18	1.46701e-14	1.56888e-23	1.71511e-21	5.72459e-33	1.41772e-13	3.52269e-13	4.67302e-12	5.32482e-10	5.69849e-14	5.72333e-15	1.37526e-14	8.97617e-20	5.55623e-18	7.17097e-28	3.82873e-24	3.77583e-28
	72				5.15e-18	7.16448e-15	5.84798e-13	2.44456e-10	4.06384e-13	1.72232e-22	1.6777e-12	1.98493e-18	2.2077e-14	3.17345e-23	3.2697e-21	1.66727e-32	2.41499e-13	5.69465e-13	7.08253e-12	7.26529e-10	8.91833e-14	9.03018e-15	2.08395e-14	1.69141e-19	9.40059e-18	1.73017e-27	8.1183e-24	8.63626e-28
	72.5				9.95094e-18	1.22675e-14	9.13979e-13	3.39485e-10	6.13187e-13	3.61307e-22	2.48312e-12	3.4291e-18	3.31261e-14	6.38674e-23	6.20416e-21	4.81678e-32	4.0915e-13	9.16383e-13	1.06935e-11	9.88534e-10	1.39059e-13	1.41974e-14	3.1483e-14	3.17143e-19	1.58444e-17	4.14712e-27	1.71176e-23	1.96401e-27
	73				1.91138e-17	2.09015e-14	1.42272e-12	4.70054e-10	9.2212e-13	7.53519e-22	3.66325e-12	5.90038e-18	4.95587e-14	1.27888e-22	1.1717e-20	1.38037e-31	6.89438e-13	1.46793e-12	1.6084e-11	1.34128e-09	2.16028e-13	2.22428e-14	4.74187e-14	5.91704e-19	2.66037e-17	9.87537e-27	3.58911e-23	4.44086e-27
	73.5				3.64967e-17	3.54367e-14	2.20574e-12	6.48911e-10	1.38204e-12	1.56231e-21	5.38668e-12	1.01122e-17	7.39247e-14	2.54791e-22	2.20248e-20	3.92392e-31	1.15545e-12	2.34072e-12	2.40997e-11	1.81485e-09	3.3436e-13	3.47242e-14	7.12047e-14	1.0985e-18	4.44993e-17	2.33619e-26	7.48337e-23	9.98376e-27
	74				6.92766e-17	5.97834e-14	3.40598e-12	8.93164e-10	2.06439e-12	3.22031e-21	7.89518e-12	1.72612e-17	1.09946e-13	5.0506e-22	4.12064e-20	1.10646e-30	1.92598e-12	3.71545e-12	3.59723e-11	2.44879e-09	5.15597e-13	5.40185e-14	1.06599e-13	2.02928e-18	7.41498e-17	5.49049e-26	1.55158e-22	2.23165e-26
	74.5				1.30721e-16	1.0036e-13	5.23819e-12	1.22571e-09	3.07328e-12	6.59908e-21	1.15342e-11	2.93471e-17	1.63038e-13	9.96106e-22	7.67322e-20	3.09483e-30	3.19297e-12	5.8707e-12	5.34894e-11	3.29498e-09	7.92137e-13	8.3737e-14	1.59105e-13	3.73017e-18	1.23087e-16	1.28192e-25	3.19905e-22	4.95979e-26
	75				2.45204e-16	1.67646e-13	8.02369e-12	1.67707e-09	4.55985e-12	1.34439e-20	1.67958e-11	4.9696e-17	2.41058e-13	1.95466e-21	1.42216e-19	8.5867e-30	5.26482e-12	9.23392e-12	7.92334e-11	4.42124e-09	1.2125e-12	1.29347e-13	2.36754e-13	6.82277e-18	2.03545e-16	2.97346e-25	6.55892e-22	1.09599e-25
	75.5				4.57232e-16	2.78661e-13	1.22411e-11	2.28783e-09	6.74276e-12	2.72283e-20	2.4378e-11	8.38189e-17	3.55362e-13	3.8163e-21	2.62349e-19	2.36322e-29	8.63407e-12	1.44577e-11	1.16921e-10	5.91598e-09	1.84909e-12	1.99097e-13	3.51236e-13	1.24176e-17	3.35316e-16	6.85187e-25	1.33725e-21	2.40797e-25
	76				8.47559e-16	4.60907e-13	1.86002e-11	3.11176e-09	9.93719e-12	5.48241e-20	3.52682e-11	1.40808e-16	5.22327e-13	7.41339e-21	4.81692e-19	6.45164e-29	1.40829e-11	2.25336e-11	1.71876e-10	7.89405e-09	2.80949e-12	3.05376e-13	5.19499e-13	2.24886e-17	5.50292e-16	1.56857e-24	2.71117e-21	5.26021e-25
	76.5				1.56181e-15	7.58581e-13	2.81493e-11	4.21985e-09	1.45958e-11	1.09744e-19	5.08573e-11	2.35601e-16	7.65481e-13	1.43283e-20	8.80276e-19	1.74712e-28	2.28461e-11	3.49605e-11	2.51699e-10	1.05042e-08	4.25295e-12	4.66737e-13	7.66048e-13	4.05258e-17	8.99659e-16	3.56738e-24	5.46601e-21	1.14251e-24
	77				2.86097e-15	1.24235e-12	4.24297e-11	5.71045e-09	2.13663e-11	2.18395e-19	7.30986e-11	3.92637e-16	1.11853e-12	2.75536e-20	1.60113e-18	4.69316e-28	3.68618e-11	5.39937e-11	3.67189e-10	1.39386e-08	6.41425e-12	7.10845e-13	1.12619e-12	7.26685e-17	1.46524e-15	8.06011e-24	1.09585e-20	2.46729e-24
	77.5				5.20983e-15	2.02459e-12	6.3698e-11	7.7346e-09	3.11725e-11	4.32076e-19	1.04725e-10	6.51732e-16	1.62959e-12	5.27186e-20	2.89864e-18	1.25053e-27	5.91541e-11	8.3009e-11	5.33628e-10	1.84444e-08	9.63816e-12	1.0788e-12	1.65065e-12	1.2966e-16	2.3773e-15	1.80918e-23	2.18473e-20	5.29768e-24
	78				9.43102e-15	3.28309e-12	9.52431e-11	1.04451e-08	4.53264e-11	8.49835e-19	1.49547e-10	1.07749e-15	2.36717e-12	1.00358e-19	5.22302e-18	3.30532e-27	9.44142e-11	1.27035e-10	7.72556e-10	2.43388e-08	1.4429e-11	1.63146e-12	2.41202e-12	2.30204e-16	3.84242e-15	4.03432e-23	4.33123e-20	1.13098e-23
	78.5				1.69714e-14	5.29761e-12	1.41838e-10	1.40637e-08	6.56854e-11	1.66174e-18	2.12859e-10	1.77427e-15	3.42849e-12	1.90085e-19	9.36716e-18	8.666e-27	1.49877e-10	1.93527e-10	1.1142e-09	3.20277e-08	2.15214e-11	2.45852e-12	3.51394e-12	4.0669e-16	6.18688e-15	8.93731e-23	8.53871e-20	2.40066e-23
	79				3.03602e-14	8.5061e-12	2.10381e-10	1.88797e-08	9.48693e-11	3.23035e-18	3.0199e-10	2.90998e-15	4.95103e-12	3.58217e-19	1.67206e-17	2.25379e-26	2.36632e-10	2.93477e-10	1.6008e-09	4.20284e-08	3.19814e-11	3.6918e-12	5.10378e-12	7.14925e-16	9.92393e-15	1.96694e-22	1.67394e-19	5.06654e-23
	79.5				5.39902e-14	1.35904e-11	3.10794e-10	2.52696e-08	1.36559e-10	6.24295e-18	4.27049e-10	4.75363e-15	7.12867e-12	6.71657e-19	2.97069e-17	5.81426e-26	3.71586e-10	4.43022e-10	2.29115e-09	5.49985e-08	4.73499e-11	5.52418e-12	7.39053e-12	1.25056e-15	1.58577e-14	4.30056e-22	3.26329e-19	1.06315e-22
	80				9.54446e-14	2.16067e-11	4.57289e-10	3.37218e-08	1.95909e-10	1.19946e-17	6.01935e-10	7.73437e-15	1.02339e-11	1.25301e-18	5.25317e-17	1.48787e-25	5.80347e-10	6.65723e-10	3.26672e-09	7.19812e-08	6.98446e-11	8.23689e-12	1.06695e-11	2.17666e-15	2.52432e-14	9.34128e-22	6.32612e-19	2.21812e-22
	80.5				1.67731e-13	3.41818e-11	6.70133e-10	4.48676e-08	2.80109e-10	2.29107e-17	8.45682e-10	1.2534e-14	1.46486e-11	2.32575e-18	9.24579e-17	3.77678e-25	9.01489e-10	9.95816e-10	4.63994e-09	9.41439e-08	1.02646e-10	1.22384e-11	1.53567e-11	3.76986e-15	4.00307e-14	2.01575e-21	1.21951e-18	4.60129e-22
	81				2.93022e-13	5.3809e-11	9.78102e-10	5.952e-08	3.99151e-10	4.35056e-17	1.18427e-09	2.0231e-14	2.09059e-11	4.29514e-18	1.61967e-16	9.50972e-25	1.39276e-09	1.4828e-09	6.56529e-09	1.22788e-07	1.50294e-10	1.81196e-11	2.20362e-11	6.49687e-15	6.32393e-14	4.32129e-21	2.33777e-18	9.49028e-22
	81.5				5.08876e-13	8.42881e-11	1.42187e-09	7.87232e-08	5.66874e-10	8.21311e-17	1.65303e-09	3.25244e-14	2.97484e-11	7.89214e-18	2.82402e-16	2.37521e-24	2.14012e-09	2.19787e-09	9.25417e-09	1.59702e-07	2.19247e-10	2.67326e-11	3.15255e-11	1.11411e-14	9.95237e-14	9.20321e-21	4.45641e-18	1.94618e-21
	82				8.78515e-13	1.3138e-10	2.05867e-09	1.03813e-07	8.0237e-10	1.54144e-16	2.29983e-09	5.20795e-14	4.22064e-11	1.44283e-17	4.90081e-16	5.88468e-24	3.27072e-09	3.24293e-09	1.29946e-08	2.07135e-07	3.18655e-10	3.93005e-11	4.49648e-11	1.90108e-14	1.56031e-13	1.94721e-20	8.44762e-18	3.96818e-21
	82.5				1.50769e-12	2.03773e-10	2.96871e-09	1.36493e-07	1.13188e-09	2.87607e-16	3.18931e-09	8.30592e-14	5.97053e-11	2.62447e-17	8.46501e-16	1.44621e-23	4.97155e-09	4.76313e-09	1.81773e-08	2.6791e-07	4.61424e-10	5.75732e-11	6.39393e-11	3.22787e-14	2.43693e-13	4.09294e-20	1.5924e-17	8.0446e-21
	83				2.57217e-12	3.14496e-10	4.26385e-09	1.78927e-07	1.59135e-09	5.33494e-16	4.40842e-09	1.31939e-13	8.42108e-11	4.74975e-17	1.45528e-15	3.52558e-23	7.51597e-09	6.96408e-09	2.53301e-08	3.45554e-07	6.65692e-10	8.40443e-11	9.06459e-11	5.45352e-14	3.79157e-13	8.54685e-20	2.98494e-17	1.62152e-20
	83.5				4.36227e-12	4.82988e-10	6.0994e-09	2.33858e-07	2.22981e-09	9.83817e-16	6.07374e-09	2.08748e-13	1.18425e-10	8.55273e-17	2.49014e-15	8.52542e-23	1.13011e-08	1.01357e-08	3.51632e-08	4.4446e-07	9.56839e-10	1.22254e-10	1.28119e-10	9.16821e-14	5.87679e-13	1.77307e-19	5.56399e-17	3.24972e-20
	84				7.35447e-12	7.3809e-10	8.69012e-09	3.04745e-07	3.11394e-09	1.80366e-15	8.34094e-09	3.28956e-13	1.6605e-10	1.53229e-16	4.24094e-15	2.04498e-22	1.69006e-08	1.46845e-08	4.86273e-08	5.70086e-07	1.37024e-09	1.77207e-10	1.80537e-10	1.53369e-13	9.07418e-13	3.65419e-19	1.03134e-16	6.4755e-20
	84.5				1.23258e-11	1.12237e-09	1.23315e-08	3.95941e-07	4.33402e-09	3.28739e-15	1.14172e-08	5.16316e-13	2.32142e-10	2.73139e-16	7.18883e-15	4.86576e-22	2.51378e-08	2.11778e-08	6.69905e-08	7.29186e-07	1.95502e-09	2.55955e-10	2.53631e-10	2.55291e-13	1.39579e-12	7.48181e-19	1.90103e-16	1.28294e-19
	85				2.05355e-11	1.69829e-09	1.74285e-08	5.12901e-07	6.01187e-09	5.95665e-15	1.55773e-08	8.07157e-13	3.23587e-10	4.84427e-16	1.21287e-14	1.14842e-21	3.71875e-08	3.04033e-08	9.19367e-08	9.30094e-07	2.77905e-09	3.68395e-10	3.55242e-10	4.22843e-13	2.13884e-12	1.52184e-18	3.4845e-16	2.52722e-19
	85.5				3.40109e-11	2.55707e-09	2.45333e-08	6.62438e-07	8.31125e-09	1.07302e-14	2.1184e-08	1.2568e-12	4.49725e-10	8.54825e-16	2.03671e-14	2.68867e-21	5.47155e-08	4.34488e-08	1.25692e-07	1.18306e-06	3.93581e-09	5.28359e-10	4.96058e-10	6.96897e-13	3.26499e-12	3.07526e-18	6.35125e-16	4.94977e-19
	86				5.59962e-11	3.83111e-09	3.43957e-08	8.53033e-07	1.14515e-08	1.92164e-14	2.87151e-08	1.94911e-12	6.23194e-10	1.50083e-15	3.40411e-14	6.24401e-21	8.00697e-08	6.18091e-08	1.71185e-07	1.50064e-06	5.55349e-09	7.55108e-10	6.90597e-10	1.14289e-12	4.96513e-12	6.17363e-18	1.15118e-15	9.63899e-19
	86.5				9.16481e-11	5.71162e-09	4.80292e-08	1.09521e-06	1.57252e-08	3.4213e-14	3.87971e-08	3.01073e-12	8.61034e-10	2.62173e-15	5.66287e-14	1.43839e-20	1.16538e-07	8.75275e-08	2.32255e-07	1.89818e-06	7.80712e-09	1.07536e-09	9.58524e-10	1.86502e-12	7.52187e-12	1.23126e-17	2.0749e-15	1.86631e-18
	87				1.49112e-10	8.47318e-09	6.67973e-08	1.40196e-06	2.15213e-08	6.0557e-14	5.22484e-08	4.63204e-12	1.18614e-09	4.55667e-15	9.37625e-14	3.28684e-20	1.687e-07	1.23382e-07	3.13912e-07	2.39436e-06	1.09347e-08	1.52604e-09	1.32638e-09	3.02838e-12	1.13518e-11	2.43952e-17	3.71892e-15	3.59285e-18
	87.5				2.41173e-10	1.25079e-08	9.25262e-08	1.7893e-06	2.93549e-08	1.0656e-13	7.01348e-08	7.098e-12	1.6292e-09	7.87976e-15	1.54519e-13	7.45021e-20	2.42887e-07	1.73133e-07	4.22661e-07	3.01183e-06	1.52588e-08	2.15796e-09	1.82985e-09	4.89308e-12	1.70668e-11	4.80185e-17	6.62833e-15	6.87702e-18
	88				3.87766e-10	1.83729e-08	1.27651e-07	2.27688e-06	3.99053e-08	1.86414e-13	9.38383e-08	1.08334e-11	2.23117e-09	1.35576e-14	2.5345e-13	1.67512e-19	3.47807e-07	2.41837e-07	5.66914e-07	3.77802e-06	2.12141e-08	3.04078e-09	2.5168e-09	7.86682e-12	2.55613e-11	9.3899e-17	1.17478e-14	1.30878e-17
	88.5				6.19778e-10	2.68547e-08	1.75402e-07	2.88872e-06	5.40653e-08	3.24205e-13	1.25145e-07	1.64686e-11	3.04657e-09	2.32089e-14	4.13773e-13	3.73604e-19	4.95354e-07	3.36266e-07	7.57504e-07	4.72593e-06	2.93847e-08	4.26966e-09	3.45119e-09	1.25853e-11	3.81381e-11	1.82415e-16	2.07052e-14	2.47649e-17
	89				9.84754e-10	3.90586e-08	2.40048e-07	3.6541e-06	7.30038e-08	5.60551e-13	1.66353e-07	2.49353e-11	4.14771e-09	3.95304e-14	6.72344e-13	8.26542e-19	7.01677e-07	4.65437e-07	1.00831e-06	5.89524e-06	4.05519e-08	5.97402e-09	4.71817e-09	2.00341e-11	5.66868e-11	3.52055e-16	3.62883e-14	4.65921e-17
	89.5				1.55541e-09	5.65282e-08	3.27201e-07	4.60855e-06	9.82451e-08	9.63533e-13	2.20412e-07	3.76042e-11	5.63025e-09	6.69902e-14	1.08738e-12	1.81387e-18	9.88559e-07	6.41291e-07	1.33704e-06	7.33342e-06	5.57564e-08	8.32924e-09	6.43079e-09	3.1734e-11	8.39362e-11	6.75006e-16	6.32442e-14	8.7155e-17
	90				2.44223e-09	8.14077e-08	4.44204e-07	5.79505e-06	1.31769e-07	1.64655e-12	2.91088e-07	5.64835e-11	7.6202e-09	1.12952e-13	1.75036e-12	3.94853e-18	1.3852e-06	8.79564e-07	1.76619e-06	9.09708e-06	7.63786e-08	1.1572e-08	8.73856e-09	5.00178e-11	1.23812e-10	1.28574e-15	1.09608e-13	1.62098e-16
	90.5				3.81201e-09	1.16659e-07	6.00626e-07	7.2654e-06	1.7614e-07	2.79728e-12	3.83178e-07	8.45029e-11	1.02831e-08	1.89489e-13	2.80437e-12	8.52615e-18	1.93048e-06	1.20087e-06	2.32419e-06	1.12535e-05	1.04242e-07	1.60206e-08	1.18386e-08	7.84458e-11	1.81937e-10	2.43302e-15	1.889e-13	2.99755e-16
	91				5.91488e-09	1.6635e-07	8.08868e-07	9.08177e-06	2.34659e-07	4.72449e-12	5.02762e-07	1.25917e-10	1.38358e-08	3.16283e-13	4.47199e-12	1.82624e-17	2.67587e-06	1.63209e-06	3.04683e-06	1.38824e-05	1.41744e-07	2.21011e-08	1.59899e-08	1.22422e-10	2.66333e-10	4.57391e-15	3.23733e-13	5.51139e-16
	91.5				9.12355e-09	2.36038e-07	1.08494e-06	1.13185e-05	3.11571e-07	7.93283e-12	6.57522e-07	1.86881e-10	1.85611e-08	5.25258e-13	7.09785e-12	3.88018e-17	3.68898e-06	2.20804e-06	3.97892e-06	1.70778e-05	1.92026e-07	3.03819e-08	2.15317e-08	1.90106e-10	3.88396e-10	8.54234e-15	5.51708e-13	1.00754e-15
	92				1.39897e-08	3.33266e-07	1.44938e-06	1.40644e-05	4.12302e-07	1.32421e-11	8.57124e-07	2.76253e-10	2.4827e-08	8.67906e-13	1.12127e-11	8.17774e-17	5.05816e-06	2.97364e-06	5.17637e-06	2.09503e-05	2.59185e-07	4.16179e-08	2.89065e-08	2.9375e-10	5.64249e-10	1.58495e-14	9.34972e-13	1.83132e-15
	92.5				2.13243e-08	4.68223e-07	1.92848e-06	1.74244e-05	5.43765e-07	2.19757e-11	1.11369e-06	4.06738e-10	3.31104e-08	1.42685e-12	1.76301e-11	1.70963e-16	6.89798e-06	3.98644e-06	6.70852e-06	2.56295e-05	3.48539e-07	5.68083e-08	3.86899e-08	4.51654e-10	8.16603e-10	2.92147e-14	1.57563e-12	3.30958e-15
	93				3.23124e-08	6.54587e-07	2.55563e-06	2.15231e-05	7.14737e-07	3.62562e-11	1.44234e-06	5.96466e-10	4.40276e-08	2.33391e-12	2.75904e-11	3.54536e-16	9.35613e-06	5.31987e-06	8.66103e-06	3.12665e-05	4.66968e-07	7.72696e-08	5.1628e-08	6.91002e-10	1.17733e-09	5.34977e-14	2.64046e-12	5.94684e-15
	93.5				4.8673e-08	9.10614e-07	3.37314e-06	2.6507e-05	9.3631e-07	5.94674e-11	1.86192e-06	8.71208e-10	5.83721e-08	3.79837e-12	4.29755e-11	7.29299e-16	1.26216e-05	7.06697e-06	1.11392e-05	3.80373e-05	6.23327e-07	1.0473e-07	6.86844e-08	1.05196e-09	1.69094e-09	9.73235e-14	4.40017e-12	1.06244e-14
	94				7.28841e-08	1.26053e-06	4.43428e-06	3.25482e-05	1.22245e-06	9.69684e-11	2.39573e-06	1.26742e-09	7.71625e-08	6.15053e-12	6.66257e-11	1.48812e-15	1.69347e-05	9.34508e-06	1.42719e-05	4.61456e-05	8.28967e-07	1.41449e-07	9.10996e-08	1.59354e-09	2.41939e-09	1.75893e-13	7.29167e-12	1.88724e-14
	94.5				1.08493e-07	1.7363e-06	5.80584e-06	3.98474e-05	1.59068e-06	1.57194e-10	3.07257e-06	1.83648e-09	1.01702e-07	9.90906e-12	1.02807e-10	3.01204e-15	2.25987e-05	1.23013e-05	1.82158e-05	5.58267e-05	1.09838e-06	1.90367e-07	1.20465e-07	2.40199e-09	3.44849e-09	3.15811e-13	1.20158e-11	3.33316e-14
	95				1.60545e-07	2.37984e-06	7.5711e-06	4.86389e-05	2.06286e-06	2.53338e-10	3.92781e-06	2.65042e-09	1.3365e-07	1.58839e-11	1.57893e-10	6.04741e-15	2.99939e-05	1.61188e-05	2.31611e-05	6.7351e-05	1.44997e-06	2.553e-07	1.58814e-07	3.60269e-09	4.89663e-09	5.63319e-13	1.96899e-11	5.85313e-14
	95.5				2.36166e-07	3.24581e-06	9.83344e-06	5.91938e-05	2.66623e-06	4.05899e-10	5.00479e-06	3.80985e-09	1.75118e-07	2.53328e-11	2.41358e-10	1.20439e-14	3.95938e-05	2.10249e-05	2.93366e-05	8.10284e-05	1.90705e-06	3.41173e-07	2.08739e-07	5.37685e-09	6.92646e-09	9.98228e-13	3.20849e-11	1.02194e-13
	96				3.45353e-07	4.40506e-06	1.27205e-05	7.18253e-05	3.4345e-06	6.46534e-10	6.35634e-06	5.45463e-09	2.28777e-07	4.0199e-11	3.67215e-10	2.37932e-14	5.19836e-05	2.72994e-05	3.70172e-05	9.72122e-05	2.49894e-06	4.54322e-07	2.73529e-07	7.98499e-09	9.76047e-09	1.75733e-12	5.19908e-11	1.77406e-13
	96.5				5.02035e-07	5.94883e-06	1.63891e-05	8.68935e-05	4.40929e-06	1.02381e-09	8.04663e-06	7.77834e-09	2.97999e-07	6.34675e-11	5.5608e-10	4.66257e-14	6.7881e-05	3.52849e-05	4.65306e-05	0.000116304	3.26244e-06	6.02863e-07	3.57345e-07	1.17996e-08	1.37017e-08	3.07344e-12	8.37759e-11	3.06207e-13
	97				7.25487e-07	7.99401e-06	2.1031e-05	0.000104811	5.64172e-06	1.61178e-09	1.01533e-05	1.10477e-08	3.87024e-07	9.96989e-11	8.38135e-10	9.0633e-14	8.81607e-05	4.53985e-05	5.8266e-05	0.000138759	4.24349e-06	7.97149e-07	4.65434e-07	1.73502e-08	1.91613e-08	5.34004e-12	1.34239e-10	5.25492e-13
	97.5				1.0422e-06	1.06893e-05	2.68793e-05	0.000126048	7.19437e-06	2.52258e-09	1.27698e-05	1.56287e-08	5.01165e-07	1.55824e-10	1.25733e-09	1.74757e-13	0.00011388	5.81449e-05	7.26831e-05	0.000165088	5.49916e-06	1.05033e-06	6.04386e-07	2.53856e-08	2.66945e-08	9.21749e-12	2.13897e-10	8.96649e-13
	98				1.48833e-06	1.42229e-05	3.42158e-05	0.000151138	9.1435e-06	3.92502e-09	1.60085e-05	2.2021e-08	6.47059e-07	2.42316e-10	1.87735e-09	3.34251e-13	0.000146305	7.41308e-05	9.0322e-05	0.000195867	7.10008e-06	1.37904e-06	7.82448e-07	3.69586e-08	3.70478e-08	1.58062e-11	3.38921e-10	1.52119e-12
	98.5				2.11286e-06	1.88311e-05	4.33799e-05	0.000180684	1.15817e-05	6.07146e-09	2.00033e-05	3.09041e-08	8.32966e-07	3.74915e-10	2.78997e-09	6.34159e-13	0.000186947	9.40813e-05	0.000111814	0.000231739	9.13321e-06	1.80424e-06	1.00991e-06	5.35415e-08	5.12212e-08	2.69273e-11	5.34022e-10	2.56596e-12
	99				2.98172e-06	2.48095e-05	5.47775e-05	0.000215364	1.46207e-05	9.33684e-09	2.49137e-05	4.31975e-08	1.06913e-06	5.77149e-10	4.1268e-09	1.19347e-12	0.000237586	0.000118857	0.000137892	0.000273418	1.17051e-05	2.35221e-06	1.29955e-06	7.7181e-08	7.05475e-08	4.55728e-11	8.36732e-10	4.30349e-12
	99.5				4.18302e-06	3.25246e-05	6.88921e-05	0.00025594	1.83951e-05	1.42745e-08	3.09286e-05	6.01404e-08	1.36822e-06	8.83989e-10	6.07556e-09	2.22799e-12	0.000300309	0.000149473	0.000169404	0.000321696	1.49459e-05	3.05579e-06	1.66721e-06	1.10707e-07	9.67965e-08	7.66243e-11	1.30371e-09	7.17622e-12
	100				5.83361e-06	4.24286e-05	8.62956e-05	0.000303258	2.30663e-05	2.1696e-08	3.82709e-05	8.33946e-08	1.74582e-06	1.34713e-09	8.90262e-09	4.12574e-12	0.000377537	0.00018712	0.000207325	0.000377445	1.90135e-05	3.95582e-06	2.13242e-06	1.58011e-07	1.32307e-07	1.2799e-10	2.01996e-09	1.18981e-11
	100.5				8.08743e-06	5.50753e-05	0.000107662	0.000358257	2.88264e-05	3.27834e-08	4.72023e-05	1.15179e-07	2.22108e-06	2.04257e-09	1.2984e-08	7.57842e-12	0.000472057	0.000233181	0.000252767	0.000441625	2.40987e-05	5.10288e-06	2.7192e-06	2.24411e-07	1.80157e-07	2.12389e-10	3.11222e-09	1.96138e-11
	101				1.11457e-05	7.1139e-05	0.000133778	0.000421974	3.59038e-05	4.92474e-08	5.80288e-05	1.58443e-07	2.8174e-06	3.0814e-09	1.88478e-08	1.38084e-11	0.000587047	0.000289256	0.000306995	0.000515281	3.04312e-05	6.55933e-06	3.45696e-06	3.17136e-07	2.4438e-07	3.50137e-10	4.76832e-09	3.21478e-11
	101.5				1.52698e-05	9.14347e-05	0.000165563	0.000495548	4.45687e-05	7.35475e-08	7.11066e-05	2.17089e-07	3.56331e-06	4.62512e-09	2.72314e-08	2.49573e-11	0.0007261	0.000357183	0.000371435	0.000599549	3.82858e-05	8.40173e-06	4.3816e-06	4.45957e-07	3.30237e-07	5.73444e-10	7.26487e-09	5.23897e-11
	102				2.07961e-05	0.000116941	0.000204076	0.000580224	5.51389e-05	1.09196e-07	8.68484e-05	2.96256e-07	4.49344e-06	6.90719e-09	3.91596e-08	4.47444e-11	0.00089323	0.000439051	0.00044769	0.00069566	4.79899e-05	1.07237e-05	5.53677e-06	6.24003e-07	4.44561e-07	9.33025e-10	1.10067e-08	8.48877e-11
	102.5				2.8155e-05	0.000148825	0.000250538	0.000677351	6.79868e-05	1.61177e-07	0.00010573	4.02681e-07	5.64969e-06	1.02632e-08	5.60488e-08	7.95733e-11	0.00109288	0.000537226	0.000537542	0.000804932	5.99314e-05	1.36391e-05	6.97534e-06	8.68812e-07	5.96186e-07	1.50814e-09	1.65826e-08	1.36757e-10
	103				3.78927e-05	0.000188467	0.000306343	0.000788391	8.35467e-05	2.36513e-07	0.000128299	5.45153e-07	7.08257e-06	1.5173e-08	7.9846e-08	1.40373e-10	0.00132993	0.00065436	0.000642969	0.000928778	7.45681e-05	1.72858e-05	8.76113e-06	1.20368e-06	7.96486e-07	2.42182e-09	2.48437e-08	2.19057e-10
	103.5				5.06968e-05	0.000237491	0.000373074	0.000914909	0.000102323	3.45034e-07	0.000155179	7.35089e-07	8.85272e-06	2.23183e-08	1.13214e-07	2.45635e-10	0.00160964	0.000793401	0.000766142	0.0010687	9.24366e-05	2.18304e-05	1.09708e-05	1.65936e-06	1.06004e-06	3.86356e-09	3.70124e-08	3.48876e-10
	104				6.74265e-05	0.000297791	0.000452517	0.00105858	0.000124898	5.00408e-07	0.000187081	9.87247e-07	1.10327e-05	3.2663e-08	1.59774e-07	4.26366e-10	0.00193764	0.000957605	0.000909432	0.00122628	0.000114164	2.74725e-05	1.36964e-05	2.27623e-06	1.40542e-06	6.12325e-09	5.48333e-08	5.52446e-10
	104.5				8.91468e-05	0.00037156	0.000546672	0.00122118	0.000151941	7.2151e-07	0.000224808	1.32062e-06	1.37091e-05	4.75614e-08	2.24425e-07	7.34114e-10	0.00231985	0.00115053	0.00107541	0.00140319	0.000140477	3.44509e-05	1.70473e-05	3.10697e-06	1.85627e-06	9.64106e-09	8.07809e-08	8.69787e-10
	105				0.000117167	0.000461315	0.000657767	0.00140456	0.000184219	1.03423e-06	0.000269265	1.75951e-06	1.69847e-05	6.89059e-08	3.13758e-07	1.25381e-09	0.00276243	0.00137602	0.00126683	0.00160115	0.000172217	4.30495e-05	2.11539e-05	4.21992e-06	2.44241e-06	1.50805e-08	1.18342e-07	1.36157e-09
	105.5				0.000153085	0.000569927	0.000788259	0.0016107	0.000222604	1.47382e-06	0.000321465	2.33491e-06	2.09809e-05	9.9326e-08	4.36594e-07	2.12417e-09	0.00327165	0.00163821	0.00148663	0.00182195	0.000210349	5.36045e-05	2.61705e-05	5.70317e-06	3.20142e-06	2.34344e-08	1.724e-07	2.11921e-09
	106				0.000198831	0.000700637	0.000940847	0.0018416	0.000268082	2.088e-06	0.000382536	3.08612e-06	2.58411e-05	1.42454e-07	6.04672e-07	3.56972e-09	0.00385377	0.00194148	0.00173792	0.00206745	0.000255974	6.6512e-05	3.22789e-05	7.66962e-06	4.18034e-06	3.61778e-08	2.49749e-07	3.27953e-09
	106.5				0.00025672	0.000857076	0.00111846	0.00209936	0.000321768	2.94083e-06	0.000453731	4.06276e-06	3.17336e-05	2.03277e-07	8.33531e-07	5.95069e-09	0.00451491	0.0022904	0.00202395	0.0023395	0.000310346	8.22363e-05	3.96927e-05	1.02631e-05	5.43785e-06	5.54852e-08	3.59779e-07	5.04607e-09
	107				0.000329505	0.00104327	0.00132427	0.00238609	0.000384907	4.1178e-06	0.000536426	5.32712e-06	3.8855e-05	2.88606e-07	1.14362e-06	9.83985e-09	0.00526086	0.00268973	0.00234807	0.00263998	0.000374878	0.00010132	4.86618e-05	1.36655e-05	7.04672e-06	8.45397e-08	5.15388e-07	7.7197e-09
	107.5				0.000420426	0.00126365	0.00156165	0.00270393	0.000458888	5.73214e-06	0.000632131	6.95711e-06	4.74347e-05	4.07687e-07	1.56172e-06	1.61398e-08	0.00609689	0.00314429	0.00271372	0.00297077	0.000451155	0.000124391	5.94773e-05	1.8106e-05	9.09689e-06	1.27965e-07	7.34177e-07	1.17423e-08
	108				0.000533264	0.00152304	0.00183419	0.00305501	0.000545252	7.93274e-06	0.000742489	9.0496e-06	5.77383e-05	5.72998e-07	2.12267e-06	2.626e-08	0.00702756	0.00365893	0.00312434	0.00333372	0.000540947	0.000152177	7.24768e-05	2.38705e-05	1.16989e-05	1.9243e-07	1.04e-06	1.77586e-08
	108.5				0.000672388	0.00182661	0.00214563	0.00344143	0.000645693	1.0914e-05	0.000869279	1.17245e-05	7.00734e-05	8.01278e-07	2.87158e-06	4.23818e-08	0.00805646	0.0042384	0.0035834	0.00373061	0.000646216	0.000185513	8.80506e-05	3.13146e-05	1.49879e-05	2.87476e-07	1.46499e-06	2.67036e-08
	109				0.000842797	0.00217989	0.00249989	0.00386523	0.000762066	1.49281e-05	0.00101441	1.51294e-05	8.47935e-05	1.11485e-06	3.8665e-06	6.78504e-08	0.00918603	0.00488728	0.00409424	0.00416314	0.000769118	0.000225354	0.000106648	4.0877e-05	1.91286e-05	4.26655e-07	2.05211e-06	3.99242e-08
	109.5				0.00105015	0.00258865	0.00290094	0.00432833	0.000896393	2.02991e-05	0.00117993	1.94454e-05	0.000102304	1.54332e-06	5.18174e-06	1.07749e-07	0.0104173	0.00560983	0.00466008	0.0046329	0.000912015	0.000272786	0.000128782	5.30953e-05	2.43205e-05	6.29074e-07	2.85848e-06	5.93482e-08
	110				0.00130078	0.00305891	0.00335281	0.00483252	0.00105085	2.74414e-05	0.00136799	2.48928e-05	0.000123067	2.12567e-06	6.91181e-06	1.69731e-07	0.0117497	0.00640988	0.0052839	0.00514133	0.00107747	0.000329037	0.00015504	6.86244e-05	3.08039e-05	9.21456e-07	3.95946e-06	8.77168e-08
	110.5				0.00160171	0.00359675	0.0038595	0.00537943	0.00122779	3.688e-05	0.00158087	3.17392e-05	0.000147609	2.91301e-06	9.17629e-06	2.65215e-07	0.0131809	0.00729066	0.0059684	0.00568969	0.00126823	0.000395487	0.000186088	8.82564e-05	3.88673e-05	1.3409e-06	5.45386e-06	1.28903e-07
	111				0.00196059	0.00420831	0.00442493	0.00597047	0.0014297	4.92754e-05	0.00182093	4.03072e-05	0.000176523	3.97184e-06	1.21256e-05	4.11077e-07	0.0147063	0.0082547	0.00671588	0.00627902	0.00148726	0.00047368	0.000222679	0.000112943	4.88549e-05	1.9385e-06	7.47032e-06	1.88343e-07
	111.5				0.00238571	0.00489955	0.00505282	0.00660677	0.00165923	6.54525e-05	0.00209064	5.09839e-05	0.000210481	5.38822e-06	1.59476e-05	6.32028e-07	0.0163195	0.00930363	0.00752817	0.00691014	0.00173767	0.000565333	0.000265659	0.00014382	6.11756e-05	2.78408e-06	1.01752e-05	2.73614e-07
	112				0.00288584	0.0056762	0.00574664	0.00728919	0.00191913	8.64325e-05	0.00239249	6.42314e-05	0.000250232	7.27281e-06	2.08761e-05	9.63912e-07	0.0180118	0.0104381	0.00840655	0.00758354	0.00202275	0.000672339	0.000315977	0.000182232	7.63122e-05	3.97235e-06	1.37819e-05	3.95215e-07
	112.5				0.00347018	0.00654351	0.00650949	0.00801822	0.00221228	0.000113471	0.00272901	8.05984e-05	0.000296616	9.76706e-06	2.71995e-05	1.45823e-06	0.0197719	0.0116575	0.00935164	0.00829942	0.0023459	0.000796778	0.000374689	0.00022976	9.4832e-05	5.63069e-06	1.85629e-05	5.67587e-07
	113				0.00414818	0.00750614	0.00734399	0.00879399	0.00254165	0.000148097	0.00310276	0.000100733	0.000350562	1.30506e-05	3.52722e-05	2.18828e-06	0.0215866	0.0129602	0.0103633	0.00905762	0.00271063	0.000940919	0.000442968	0.000288251	0.000117398	7.92909e-06	2.48627e-05	8.1047e-07
	113.5				0.00492933	0.00856791	0.0082522	0.00961618	0.00291024	0.00019216	0.00351623	0.000125394	0.000413102	1.73499e-05	4.55263e-05	3.25737e-06	0.0234404	0.0143427	0.0114407	0.0098576	0.0031205	0.00110722	0.000522107	0.000359842	0.000144782	1.10926e-05	3.31146e-05	1.15066e-06
	114				0.00582297	0.00973163	0.00923549	0.010484	0.0033211	0.000247878	0.00397183	0.000155471	0.000485365	2.29494e-05	5.84861e-05	4.80973e-06	0.0253157	0.0158004	0.012582	0.0106984	0.00357908	0.00129831	0.000613524	0.000446991	0.000177873	1.54167e-05	4.38587e-05	1.62428e-06
	114.5				0.00683794	0.0109989	0.0102944	0.0113963	0.00377722	0.000317882	0.00447189	0.000191993	0.000568592	3.02029e-05	7.47828e-05	7.04468e-06	0.027193	0.017327	0.0137843	0.0115786	0.00408988	0.00151702	0.000718768	0.000552499	0.000217698	2.12862e-05	5.77644e-05	2.2797e-06
	115				0.00798237	0.0123698	0.0114287	0.0123512	0.00428155	0.000405276	0.00501854	0.000236149	0.000664131	3.95484e-05	9.51721e-05	1.0235e-05	0.0290516	0.0189145	0.015044	0.0124965	0.00465633	0.00176631	0.000839521	0.000679532	0.000265425	2.9198e-05	7.56538e-05	3.18128e-06
	115.5				0.00926326	0.013843	0.0126371	0.0133463	0.00483692	0.000513678	0.00561371	0.000289302	0.000773439	5.15245e-05	0.000120553	1.47505e-05	0.0308693	0.0205534	0.0163563	0.0134495	0.00528166	0.00204932	0.000977597	0.000831637	0.000322386	3.97883e-05	9.85301e-05	4.41397e-06
	116				0.0106861	0.0154152	0.013917	0.0143788	0.00544597	0.000647271	0.00625904	0.000353005	0.000898088	6.67887e-05	0.000151986	2.10868e-05	0.0326232	0.0222326	0.0177152	0.014435	0.00596884	0.00236928	0.00113494	0.00101275	0.000390082	5.3865e-05	0.000127607	6.08923e-06
	116.5				0.0122547	0.0170813	0.0152651	0.0154452	0.0061111	0.000810844	0.00695587	0.000429017	0.00103976	8.61382e-05	0.000190717	2.99023e-05	0.0342903	0.0239394	0.019114	0.0154496	0.00672051	0.00272954	0.00131363	0.00122721	0.000470198	7.24446e-05	0.000164341	8.35219e-06
	117				0.0139705	0.0188341	0.0166765	0.0165415	0.00683444	0.00100982	0.00770516	0.000519317	0.00120023	0.000110533	0.000238196	4.20615e-05	0.0358476	0.0256598	0.0205446	0.0164896	0.0075389	0.00313349	0.00151585	0.00147972	0.000564613	9.67951e-05	0.000210467	1.13905e-05
	117.5				0.0158323	0.0206644	0.0181453	0.0176629	0.00761771	0.00125028	0.00850741	0.000626115	0.0013814	0.000141121	0.0002961	5.86885e-05	0.0372729	0.0273786	0.021998	0.0175506	0.00842571	0.00358453	0.00174392	0.00177535	0.000675409	0.000128484	0.000268034	1.54451e-05
	118				0.0178362	0.0225606	0.0196641	0.0188045	0.00846222	0.00153895	0.00936265	0.000751867	0.00158524	0.000179266	0.000366355	8.12288e-05	0.0385452	0.0290795	0.0234646	0.018628	0.00938207	0.00408603	0.00200023	0.00211952	0.000804875	0.000169431	0.00033944	2.08229e-05
	118.5				0.019975	0.0245094	0.0212245	0.0199603	0.00936878	0.0018832	0.0102704	0.000899273	0.00181379	0.000226572	0.000451155	0.00011152	0.0396452	0.0307453	0.0249335	0.0197165	0.0104084	0.00464127	0.00228729	0.00251787	0.00095551	0.000221965	0.000427467	2.79125e-05
	119				0.022238	0.0264951	0.0228167	0.0211244	0.0103376	0.002291	0.0112295	0.00107129	0.0020692	0.000284917	0.000552977	0.000151875	0.0405561	0.0323585	0.0263935	0.0208106	0.0115043	0.00525335	0.00260763	0.0029763	0.00113002	0.000288885	0.000535316	3.72015e-05
	119.5				0.024611	0.0285004	0.0244299	0.02229	0.0113683	0.00277083	0.0122383	0.00127112	0.00235363	0.00035648	0.000674603	0.000205167	0.0412634	0.0339012	0.0278324	0.0219043	0.0126687	0.00592519	0.00296386	0.00350078	0.00133133	0.00037352	0.000666628	4.92976e-05
	120				0.0270762	0.0305062	0.026052	0.02345	0.0124598	0.00333158	0.0132943	0.00150221	0.00266927	0.000443767	0.000819122	0.000274926	0.0417559	0.0353556	0.0292379	0.0229914	0.0138994	0.00665938	0.00335856	0.00409731	0.00156253	0.000479789	0.000825514	6.49527e-05
	120.5				0.0296124	0.0324922	0.0276704	0.0245972	0.0136102	0.00398241	0.0143945	0.00176822	0.00301834	0.000549641	0.000989939	0.000365437	0.0420257	0.0367045	0.0305974	0.0240654	0.0151934	0.00745814	0.00379433	0.00477176	0.00182692	0.000612259	0.00101656	8.50889e-05
	121				0.0321946	0.0344367	0.0292712	0.025724	0.0148168	0.00473257	0.0155351	0.00207305	0.00340301	0.000677341	0.00119077	0.000481834	0.0420684	0.0379313	0.031898	0.0251194	0.0165465	0.00832324	0.00427368	0.00552973	0.00212791	0.00077619	0.00124482	0.000110829
	121.5				0.0347951	0.0363175	0.0308403	0.0268225	0.0160762	0.00559118	0.0167116	0.00242073	0.00382542	0.0008305	0.00142562	0.000630188	0.0418833	0.0390205	0.0331272	0.0261467	0.0179535	0.00925593	0.00479904	0.00637638	0.00246907	0.000977573	0.00151582	0.000143529
	122				0.0373834	0.0381121	0.0323631	0.027885	0.0173841	0.00656697	0.0179187	0.00281544	0.00428762	0.00101315	0.0016988	0.000817581	0.0414735	0.0399582	0.0342726	0.0271404	0.0194082	0.0102568	0.00537269	0.00731629	0.00285403	0.00122315	0.00183551	0.000184811
	122.5				0.0399269	0.0397981	0.0338246	0.0289034	0.0187352	0.00766802	0.0191505	0.00326146	0.00479151	0.00122975	0.00201483	0.00105215	0.0408455	0.040732	0.0353226	0.0280935	0.0209034	0.0113259	0.00599673	0.00835319	0.00328647	0.00152039	0.00221021	0.000236605
	123				0.0423913	0.0413537	0.0352103	0.0298702	0.0201235	0.00890136	0.0204005	0.00376306	0.00533887	0.00148511	0.00237845	0.00134312	0.0400093	0.0413316	0.0362659	0.0289992	0.0224305	0.0124622	0.00667303	0.00948986	0.00377004	0.00187751	0.00264652	0.000301178
	123.5				0.0447417	0.042758	0.0365054	0.0307776	0.0215421	0.0102727	0.0216615	0.00432449	0.00593125	0.00178446	0.00279453	0.00170075	0.0389783	0.041749	0.0370925	0.0298508	0.0239804	0.0136642	0.00740315	0.0107279	0.00430832	0.00230333	0.00315127	0.000381178
	124				0.0469434	0.043992	0.0376963	0.0316185	0.0229832	0.0117861	0.0229256	0.00494986	0.00656997	0.00213333	0.00326801	0.00213625	0.0377683	0.0419786	0.0377934	0.030642	0.0255426	0.0149293	0.00818833	0.0120673	0.00490474	0.00280723	0.00373132	0.000479664
	124.5				0.0489623	0.0450383	0.0387697	0.0323859	0.0244383	0.0134434	0.0241847	0.00564307	0.00725606	0.00253755	0.00380379	0.00266166	0.036398	0.0420171	0.0383608	0.0313667	0.0271062	0.016254	0.00902942	0.0135069	0.00556248	0.00339898	0.00439345	0.000600138
	125				0.0507661	0.0458821	0.0397135	0.0330736	0.0258982	0.0152442	0.0254299	0.0064077	0.00799023	0.00300313	0.00440665	0.00328959	0.0348876	0.0418641	0.0387883	0.0320193	0.0286592	0.0176338	0.00992681	0.0150434	0.00628445	0.00408853	0.00514419	0.000746568
	125.5				0.0523253	0.0465111	0.040517	0.0336755	0.0273532	0.0171852	0.0266523	0.00724691	0.00877278	0.00353621	0.00508113	0.0040329	0.033259	0.0415217	0.0390711	0.0325946	0.0301893	0.0190633	0.0108804	0.0166717	0.00707313	0.00488578	0.00598955	0.000923407
	126				0.0536135	0.0469161	0.0411707	0.0341867	0.0287928	0.0192602	0.0278427	0.00816334	0.00960363	0.0041429	0.00583138	0.00490436	0.0315348	0.0409944	0.039206	0.0330879	0.0316836	0.0205359	0.0118895	0.0183849	0.00793051	0.00580027	0.00693488	0.00113559
	126.5				0.0546088	0.0470911	0.041667	0.0346025	0.0302064	0.0214597	0.0289917	0.00915899	0.0104822	0.00482921	0.00666102	0.00591609	0.0297383	0.0402895	0.0391914	0.0334953	0.0331291	0.0220443	0.012953	0.0201738	0.00885801	0.00684087	0.00798455	0.00138853
	127				0.0552938	0.0470337	0.0419999	0.0349195	0.0315829	0.0237707	0.03009	0.0102351	0.0114076	0.00560082	0.00757304	0.00707905	0.0278924	0.0394164	0.0390275	0.0338134	0.0345126	0.02358	0.014069	0.0220272	0.00985636	0.00801536	0.00914174	0.00168808
	127.5				0.0556564	0.0467446	0.0421654	0.0351348	0.0329112	0.0261767	0.0311284	0.011392	0.0123781	0.00646295	0.00856956	0.0084024	0.0260195	0.0383865	0.0387162	0.0340397	0.0358211	0.0251337	0.0152348	0.0239319	0.0109255	0.00933001	0.0104082	0.00204049
	128				0.0556903	0.0462281	0.0421617	0.0352465	0.0341802	0.0286578	0.0320979	0.0126291	0.0133916	0.00742017	0.00965176	0.00989282	0.0241411	0.0372132	0.038261	0.0341721	0.0370419	0.0266953	0.0164475	0.0258726	0.0120646	0.0107892	0.0117838	0.00245235
	128.5				0.0553947	0.0454917	0.0419886	0.0352536	0.0353788	0.0311909	0.0329901	0.0139447	0.0144455	0.0084762	0.0108197	0.0115538	0.0222771	0.0359115	0.037667	0.0342097	0.0381629	0.028254	0.017703	0.0278323	0.0132718	0.012395	0.0132668	0.00293045
	129				0.0547751	0.0445463	0.0416484	0.0351561	0.0364965	0.0337495	0.0337968	0.0153359	0.0155364	0.00963368	0.012072	0.0133849	0.0204459	0.0344974	0.036941	0.0341521	0.0391726	0.0297981	0.0189968	0.0297923	0.0145443	0.0141465	0.014853	0.0034817
	129.5				0.0538423	0.0434053	0.041145	0.0349547	0.0375229	0.0363047	0.0345106	0.0167987	0.0166607	0.010894	0.0134062	0.0153814	0.0186636	0.0329881	0.0360909	0.0339998	0.0400605	0.0313158	0.0203234	0.0317324	0.0158782	0.0160399	0.0165359	0.00411294
	130				0.0526124	0.0420849	0.0404845	0.0346514	0.0384486	0.0388252	0.0351251	0.0183276	0.0178136	0.0122571	0.014818	0.0175334	0.0169445	0.0314011	0.0351259	0.033754	0.0408172	0.0327947	0.0216771	0.0336317	0.0172685	0.0180677	0.0183066	0.0048308
	130.5				0.0511068	0.0406034	0.0396746	0.0342487	0.0392648	0.0412781	0.0356342	0.0199158	0.0189904	0.0137211	0.0163017	0.0198254	0.0153006	0.0297543	0.0340565	0.0334169	0.0414346	0.0342223	0.0230509	0.0354683	0.0187092	0.0202186	0.0201537	0.00564144
	131				0.0493509	0.0389808	0.0387248	0.0337502	0.0399636	0.0436296	0.0360332	0.0215554	0.0201853	0.0152825	0.0178499	0.0222365	0.0137414	0.0280655	0.0328938	0.0329911	0.041906	0.0355861	0.0244378	0.03722	0.0201929	0.0224775	0.0220632	0.00655037
	131.5				0.0473736	0.0372384	0.0376459	0.0331603	0.0405382	0.0458458	0.0363182	0.0232369	0.0213922	0.0169358	0.0194535	0.0247399	0.0122743	0.0263519	0.0316497	0.0324801	0.0422263	0.0368738	0.0258298	0.038865	0.0217115	0.0248252	0.0240188	0.00756218
	132				0.0452067	0.0353984	0.0364502	0.0324839	0.040983	0.047893	0.0364865	0.0249497	0.0226046	0.0186733	0.0211018	0.0273035	0.0109045	0.0246302	0.0303366	0.0318882	0.0423918	0.0380732	0.0272186	0.0403819	0.0232555	0.0272387	0.0260016	0.00868025
	132.5				0.0428839	0.0334833	0.0351507	0.031727	0.0412934	0.0497394	0.0365363	0.0266819	0.0238155	0.0204852	0.0227824	0.02989	0.00963521	0.0229161	0.0289671	0.03122	0.0424009	0.039173	0.0285954	0.0417503	0.0248145	0.0296912	0.0279908	0.00990655
	133				0.04044	0.0315156	0.0337614	0.0308956	0.0414663	0.0513552	0.0364674	0.0284205	0.0250174	0.0223595	0.0244816	0.0324581	0.00846758	0.0212243	0.0275541	0.0304808	0.0422533	0.0401624	0.029951	0.0429515	0.0263775	0.0321527	0.0299638	0.0112413
	133.5				0.03791	0.0295172	0.0322968	0.0299968	0.0415001	0.0527138	0.0362802	0.0301517	0.0262026	0.0242822	0.0261842	0.0349629	0.0074012	0.0195677	0.0261101	0.0296763	0.0419507	0.0410316	0.031276	0.0439687	0.0279322	0.0345903	0.0318968	0.0126829
	134				0.0353282	0.0275092	0.0307717	0.0290376	0.0413944	0.0537923	0.0359767	0.0318607	0.0273632	0.0262373	0.0278738	0.0373576	0.00643411	0.0179583	0.0246475	0.0288128	0.0414965	0.0417717	0.032561	0.0447871	0.0294661	0.0369693	0.0337647	0.0142273
	134.5				0.0327276	0.0255112	0.0292008	0.0280257	0.0411503	0.0545721	0.0355597	0.0335324	0.0284912	0.0282067	0.0295334	0.0395949	0.00556313	0.0164062	0.0231782	0.0278965	0.0408956	0.0423752	0.0337963	0.0453951	0.0309661	0.0392532	0.0355424	0.0158683
	135				0.0301392	0.0235417	0.0275989	0.0269688	0.0407701	0.0550398	0.0350333	0.0351509	0.0295783	0.0301711	0.0311452	0.0416282	0.00478403	0.01492	0.0217133	0.0269343	0.0401546	0.0428358	0.0349724	0.0457836	0.0324186	0.0414054	0.0372046	0.0175973
	135.5				0.0275915	0.0216171	0.0259801	0.0258747	0.0402578	0.0551872	0.0344025	0.0367006	0.0306166	0.0321095	0.0326909	0.0434134	0.00409178	0.0135066	0.0202636	0.025933	0.0392814	0.0431486	0.0360801	0.045947	0.0338103	0.0433898	0.038727	0.0194028
	136				0.0251099	0.0197519	0.0243581	0.0247513	0.0396184	0.0550118	0.0336733	0.0381658	0.0315981	0.034	0.0341524	0.0449105	0.00348077	0.0121714	0.0188385	0.0248995	0.0382852	0.0433105	0.0371103	0.0458827	0.0351276	0.0451717	0.0400865	0.021271
	136.5				0.0227163	0.0179586	0.0227456	0.0236064	0.0388581	0.0545166	0.0328523	0.0395312	0.0325151	0.0358203	0.0355121	0.046085	0.00294498	0.0109182	0.017447	0.0238407	0.0371765	0.0433196	0.0380546	0.0455918	0.0363575	0.046719	0.0412619	0.0231855
	137				0.0204295	0.0162475	0.0211546	0.0224477	0.0379844	0.0537103	0.0319472	0.0407821	0.0333603	0.0375477	0.0367527	0.0469094	0.00247818	0.00974941	0.0160966	0.0227634	0.0359666	0.0431758	0.038905	0.0450786	0.0374873	0.048003	0.0422346	0.0251275
	137.5				0.0182643	0.014627	0.0195958	0.0212824	0.0370055	0.0526068	0.030966	0.0419048	0.0341267	0.0391598	0.0378584	0.047364	0.00207409	0.00866611	0.0147942	0.0216744	0.0346676	0.0428808	0.0396541	0.0443506	0.0385053	0.0489995	0.0429886	0.0270762
	138				0.016232	0.0131031	0.0180791	0.0201178	0.0359308	0.0512249	0.0299174	0.0428867	0.034808	0.0406352	0.0388145	0.0474378	0.0017265	0.00766808	0.0135453	0.0205801	0.0332921	0.0424375	0.0402956	0.0434184	0.0394005	0.0496893	0.0435117	0.0290088
	138.5				0.0143406	0.0116801	0.0166127	0.0189604	0.0347701	0.049588	0.0288104	0.0437165	0.0353985	0.0419535	0.0396082	0.047129	0.00142939	0.00675409	0.0123546	0.0194867	0.031853	0.0418507	0.0408236	0.0422955	0.0401633	0.0500591	0.043795	0.0309014
	139				0.0125947	0.0103603	0.015204	0.0178166	0.0335339	0.0477229	0.0276541	0.0443846	0.035893	0.0430961	0.0402286	0.0464451	0.001177	0.00592194	0.0112256	0.0184001	0.0303637	0.0411265	0.0412335	0.0409977	0.0407851	0.0501015	0.043834	0.0327288
	139.5				0.010996	0.00914428	0.0138588	0.0166921	0.0322329	0.0456597	0.0264579	0.0448832	0.0362874	0.0440465	0.0406672	0.0454025	0.000963936	0.00516867	0.0101609	0.0173257	0.028837	0.0402722	0.0415217	0.0395432	0.0412591	0.0498158	0.0436279	0.0344657
	140				0.00954344	0.00803117	0.012582	0.0155921	0.0308783	0.0434305	0.0252312	0.0452063	0.0365781	0.0447908	0.0409179	0.0440259	0.000785169	0.00449066	0.00916215	0.0162688	0.027286	0.0392966	0.0416855	0.0379514	0.0415799	0.0492075	0.0431802	0.0360868
	140.5				0.00823382	0.00701876	0.0113769	0.0145214	0.0294813	0.0410688	0.0239832	0.0453502	0.0367627	0.045318	0.0409771	0.0423472	0.000636096	0.00388382	0.00823008	0.0152338	0.0257231	0.0382094	0.0417235	0.0362435	0.0417439	0.0482885	0.0424983	0.0375677
	141				0.00706192	0.00610372	0.0102459	0.0134841	0.0280529	0.0386087	0.0227227	0.045313	0.0368396	0.0456201	0.040844	0.0404044	0.000512538	0.00334368	0.00736466	0.014225	0.0241601	0.0370212	0.0416352	0.0344412	0.0417492	0.0470765	0.0415936	0.0388854
	141.5				0.00602102	0.00528178	0.00919031	0.0124837	0.0266041	0.0360839	0.0214586	0.0450953	0.0368079	0.0456925	0.0405205	0.0382402	0.000410746	0.00286555	0.00656512	0.0132461	0.0226083	0.0357434	0.0414216	0.0325666	0.0415957	0.0455946	0.0404806	0.0400187
	142				0.00510319	0.00454799	0.00821037	0.0115233	0.0251453	0.0335272	0.0201989	0.0446997	0.0366681	0.0455343	0.0400111	0.0359005	0.000327389	0.0024446	0.00583008	0.0123002	0.021078	0.034388	0.0410846	0.0306416	0.0412851	0.0438702	0.0391774	0.040949
	142.5				0.00429971	0.00389682	0.00730546	0.0106051	0.0236867	0.0309697	0.0189513	0.0441308	0.0364213	0.0451477	0.0393228	0.0334324	0.000259537	0.00207599	0.0051576	0.0113901	0.0195788	0.0329673	0.0406271	0.0286877	0.0408211	0.0419349	0.0377043	0.0416609
	143				0.00360133	0.00332241	0.00647418	0.00973115	0.0222377	0.0284402	0.017723	0.0433953	0.0360698	0.0445386	0.0384653	0.0308833	0.000204635	0.00175493	0.0045453	0.0105181	0.018119	0.0314938	0.0400532	0.0267256	0.0402089	0.0398225	0.0360838	0.0421424
	143.5				0.00299854	0.0028187	0.00571445	0.00890271	0.0208072	0.0259647	0.0165204	0.0425019	0.0356165	0.0437161	0.03745	0.0282988	0.000160473	0.00147677	0.00399043	0.00968575	0.0167061	0.0299801	0.0393681	0.0247744	0.0394552	0.037569	0.0343401	0.0423852
	144				0.0024819	0.00237956	0.00502362	0.00812062	0.0194033	0.0235662	0.0153494	0.0414609	0.0350655	0.0426924	0.0362906	0.0257217	0.000125161	0.00123704	0.00348994	0.0088945	0.0153465	0.0284385	0.0385778	0.022852	0.0385684	0.0352111	0.0324981	0.0423852
	144.5				0.00204213	0.00199892	0.00439857	0.00738525	0.0180334	0.0212643	0.014215	0.040284	0.0344214	0.0414824	0.0350022	0.023191	9.70918e-05	0.0010315	0.0030406	0.00814518	0.0140455	0.0268809	0.0376891	0.0209745	0.0375582	0.0327852	0.0305831	0.0421424
	145				0.00167035	0.00167089	0.00383583	0.00669654	0.0167039	0.0190752	0.0131216	0.0389844	0.0336897	0.0401033	0.0336013	0.0207409	7.49097e-05	0.000856194	0.00263901	0.00743824	0.0128073	0.0253191	0.0367096	0.019156	0.0364354	0.0303266	0.0286201	0.0416609
	145.5				0.00135818	0.0013898	0.00333165	0.00605403	0.0154204	0.0170114	0.012073	0.0375763	0.0328765	0.0385746	0.0321053	0.0184002	5.74828e-05	0.000707445	0.00228173	0.00677377	0.0116352	0.0237639	0.0356474	0.0174085	0.0352118	0.0278688	0.0266335	0.040949
	146				0.00109782	0.0011503	0.00288212	0.00545692	0.0141877	0.0150824	0.0110721	0.0360746	0.0319886	0.0369169	0.030532	0.0161923	4.38714e-05	0.000581876	0.00196531	0.0061515	0.0105312	0.0222255	0.0345114	0.0157422	0.0338999	0.0254426	0.0246463	0.0400186
	146.5				0.000882125	0.000947368	0.00248323	0.00490411	0.0130097	0.0132939	0.0101211	0.0344947	0.0310331	0.0351523	0.0288997	0.0141345	3.33019e-05	0.000476415	0.00168631	0.00557087	0.00949686	0.0207135	0.0333105	0.014165	0.0325127	0.0230755	0.02268	0.0388853
	147				0.000704621	0.00077639	0.00213095	0.00439421	0.0118894	0.0116491	0.00922174	0.0328525	0.0300175	0.0333033	0.0272265	0.0122388	2.51421e-05	0.000388292	0.00144141	0.00503101	0.00853244	0.0192362	0.0320543	0.0126827	0.0310637	0.0207917	0.020754	0.0375677
	147.5				0.000559508	0.000633131	0.00182131	0.00392565	0.0108291	0.0101482	0.00837498	0.0311637	0.0289498	0.0313923	0.0255299	0.010512	1.88789e-05	0.000315027	0.00122737	0.00453083	0.00763765	0.0178012	0.0307522	0.0112993	0.0295665	0.0186113	0.0188854	0.0360867
	148				0.000441653	0.000513759	0.00155041	0.00349664	0.0098302	0.00878897	0.00758125	0.0294437	0.0278378	0.0294418	0.0238267	0.00895617	1.40993e-05	0.000254422	0.00104114	0.00406904	0.00681145	0.0164152	0.0294139	0.010017	0.0280344	0.0165506	0.0170891	0.0344656
	148.5				0.000346563	0.000414837	0.0013145	0.00310527	0.00889348	0.00756736	0.00684044	0.0277078	0.0266898	0.0274731	0.022133	0.00756914	1.04728e-05	0.00020454	0.0008798	0.00364415	0.00605219	0.0150837	0.0280487	0.00883626	0.0264807	0.0146217	0.0153772	0.0327287
	149				0.000270339	0.00033331	0.00111002	0.00274951	0.00801898	0.00647748	0.00615195	0.0259701	0.0255139	0.0255068	0.0204632	0.00634539	7.73695e-06	0.000163689	0.000740627	0.00325455	0.0053577	0.0138113	0.0266661	0.00775614	0.0249179	0.012833	0.0137595	0.0309013
	149.5				0.000209633	0.000266484	0.000933577	0.00242729	0.00720618	0.00551217	0.00551477	0.0242444	0.024318	0.0235618	0.0188308	0.00527664	5.68489e-06	0.0001304	0.000621094	0.00289852	0.00472539	0.0126017	0.025275	0.00677436	0.0233583	0.0111894	0.0122432	0.0290087
	150				0.000161599	0.000212005	0.000782029	0.00213647	0.00645401	0.00466332	0.00492752	0.0225431	0.02311	0.0216553	0.0172473	0.00435257	4.1545e-06	0.000103408	0.000518868	0.00257426	0.00415231	0.0114574	0.023884	0.00588758	0.0218129	0.00969251	0.0108332	0.0270761
	150.5				0.000123834	0.000167832	0.000652451	0.00187492	0.00576093	0.00392215	0.00438849	0.0208775	0.0218973	0.0198027	0.0157229	0.0035614	3.01966e-06	8.16293e-05	0.000431815	0.00227992	0.00363525	0.0103803	0.0225014	0.00509156	0.0202924	0.00834089	0.00953198	0.0251274
	151				9.43338e-05	0.000132207	0.000542158	0.0016405	0.00512501	0.0032795	0.00389572	0.0192579	0.0206873	0.0180173	0.0142661	0.00289058	2.18295e-06	6.4144e-05	0.000357998	0.00201362	0.00317083	0.0093713	0.0211348	0.00438137	0.0188061	0.00713078	0.00834021	0.0231854
	151.5				7.14365e-05	0.00010363	0.0004487	0.00143113	0.00454396	0.00272613	0.00344704	0.0176931	0.0194866	0.0163101	0.0128835	0.00232722	1.56954e-06	5.01745e-05	0.000295668	0.00177348	0.00275553	0.00843053	0.0197911	0.00375159	0.0173624	0.00605633	0.00725668	0.0212709
	152				5.37772e-05	8.08294e-05	0.000369862	0.00124477	0.00401526	0.0022529	0.00304012	0.0161906	0.0183016	0.0146902	0.0115804	0.00185856	1.12239e-06	3.90686e-05	0.00024326	0.00155763	0.00238578	0.00755744	0.0184769	0.00319644	0.0159685	0.00511011	0.00627865	0.0194027
	152.5				4.0244e-05	6.27345e-05	0.000303651	0.00107947	0.00353615	0.00185094	0.00267252	0.0147566	0.017138	0.0131645	0.0103603	0.00147233	7.9829e-07	3.02823e-05	0.000199379	0.00136425	0.00205801	0.00675088	0.0171978	0.00270996	0.0146307	0.00428351	0.00540208	0.0175972
	153				2.99385e-05	4.84501e-05	0.000248292	0.000933338	0.00310375	0.00151181	0.00234173	0.0133959	0.0160013	0.0117377	0.00922531	0.00115696	5.64704e-07	2.33651e-05	0.00016279	0.00119156	0.00176872	0.00600913	0.0159588	0.00228615	0.013354	0.00356711	0.00462192	0.0158682
	153.5				2.21403e-05	3.72337e-05	0.00020221	0.000804595	0.00271507	0.00122761	0.00204522	0.0121122	0.0148959	0.0104128	0.00817614	0.000901827	3.97307e-07	1.79458e-05	0.00013241	0.00103783	0.00151448	0.00533001	0.0147644	0.00191907	0.0121424	0.00295109	0.00393235	0.0142272
	154				1.62766e-05	2.84728e-05	0.00016402	0.000691552	0.00236708	0.000991008	0.00178044	0.0109079	0.0138262	0.00919083	0.00721232	0.000697292	2.78019e-07	1.37207e-05	0.000107288	0.000901421	0.00129199	0.00471097	0.0136181	0.00160297	0.0109987	0.00242547	0.00332696	0.0126828
	154.5				1.18951e-05	2.16658e-05	0.000132508	0.000592627	0.00205676	0.000795334	0.00154491	0.00978409	0.0127954	0.00807135	0.00633229	0.000534804	1.93494e-07	1.04426e-05	8.6602e-05	0.000780764	0.00109812	0.00414914	0.0125228	0.0013323	0.0099249	0.00198042	0.00279905	0.0112413
	155				8.64167e-06	1.64049e-05	0.00010662	0.000506345	0.00178112	0.000634568	0.00133617	0.00874108	0.0118067	0.00705248	0.00553357	0.000406876	1.33938e-07	7.91142e-06	6.96377e-05	0.000674377	0.000929894	0.00364142	0.0114808	0.00110186	0.00892185	0.00160645	0.00234175	0.00990648
	155.5				6.24098e-06	1.23601e-05	8.54458e-05	0.000431341	0.00153724	0.00050334	0.00115188	0.00777811	0.0108624	0.00613114	0.00481293	0.000307056	9.22115e-08	5.96649e-06	5.57831e-05	0.000580867	0.000784531	0.00318456	0.0104936	0.000906769	0.00798968	0.00129457	0.00194822	0.00868019
	156				4.48057e-06	9.26672e-06	6.82015e-05	0.000366357	0.0013223	0.000396918	0.000989783	0.00689362	0.00996411	0.00530328	0.00416652	0.000229859	6.31408e-08	4.4792e-06	4.45146e-05	0.000498932	0.000659447	0.00277519	0.00956241	0.000742526	0.0071277	0.00103641	0.00161176	0.00756212
	156.5				3.19771e-06	6.91323e-06	5.42188e-05	0.00031024	0.00113358	0.000311169	0.000847731	0.00608533	0.00911326	0.00456406	0.00359001	0.000170684	4.3001e-08	3.34734e-06	3.5387e-05	0.000427362	0.000552259	0.00240992	0.00868748	0.000605024	0.00633453	0.000824302	0.00132596	0.00655032
	157				2.26866e-06	5.13201e-06	4.29297e-05	0.000261938	0.00096854	0.000242519	0.000723705	0.0053504	0.00831054	0.00390807	0.00307877	0.000125722	2.91267e-08	2.4901e-06	2.80238e-05	0.000365041	0.000460785	0.00208534	0.00786875	0.000490545	0.00560823	0.000651312	0.00108475	0.0056414
	157.5				1.60002e-06	3.79094e-06	3.38547e-05	0.0002205	0.000824745	0.000187911	0.000615816	0.00468546	0.00755622	0.00332949	0.00262796	9.18586e-05	1.96223e-08	1.84395e-06	2.21082e-05	0.000310941	0.000383043	0.00179811	0.00710563	0.000395759	0.00494632	0.000511258	0.000882458	0.00483076
	158				1.12178e-06	2.7865e-06	2.65908e-05	0.000185067	0.000699939	0.000144748	0.000522308	0.00408679	0.00685016	0.00282226	0.00223264	6.65756e-05	1.31477e-08	1.35925e-06	1.73748e-05	0.000264123	0.000317242	0.00154498	0.00639713	0.000317708	0.00434594	0.000398694	0.000713881	0.00411291
	158.5				7.81833e-07	2.03809e-06	2.08016e-05	0.000154867	0.000592024	0.000110849	0.000441558	0.0035504	0.00619179	0.00238023	0.0018879	4.78629e-05	8.76184e-09	9.97397e-07	1.36028e-05	0.000223729	0.000261773	0.0013228	0.00574186	0.000253788	0.00380392	0.000308878	0.000574281	0.00348167
	159				5.41684e-07	1.48334e-06	1.62075e-05	0.00012921	0.000499065	8.43924e-05	0.000372079	0.00307211	0.00558024	0.00199732	0.0015889	3.41327e-05	5.80744e-09	7.2854e-07	1.06091e-05	0.000188987	0.000215206	0.00112857	0.00513814	0.000201725	0.00331684	0.000237729	0.000459399	0.00293042
	159.5				3.73082e-07	1.07426e-06	1.25773e-05	0.000107484	0.000419289	6.38751e-05	0.000312514	0.00264764	0.00501429	0.00166754	0.00133099	2.41451e-05	3.82841e-09	5.29731e-07	8.24272e-06	0.000159195	0.000176269	0.000959472	0.004584	0.000159549	0.00288113	0.000181771	0.000365446	0.00245232
	160				2.55439e-07	7.74156e-07	9.72099e-06	8.91451e-05	0.000351082	4.80635e-05	0.00026163	0.00227272	0.00449248	0.0013852	0.00110971	1.69425e-05	2.51012e-09	3.8342e-07	6.37976e-06	0.000133727	0.000143844	0.00081283	0.00407726	0.000125567	0.00249314	0.000138076	0.000289083	0.00204047
	160.5				1.73858e-07	5.55139e-07	7.48318e-06	7.37161e-05	0.000292982	3.59546e-05	0.00021832	0.00194312	0.00401313	0.00114486	0.00092089	1.17927e-05	1.63688e-09	2.76256e-07	4.91904e-06	0.000112021	0.000116949	0.000686172	0.00361558	9.83331e-05	0.00214919	0.000104198	0.000227399	0.00168806
	161				1.17633e-07	3.9612e-07	5.7374e-06	6.07765e-05	0.000243676	2.67392e-05	0.000181587	0.00165468	0.00357438	0.000941442	0.000760612	8.14209e-06	1.06165e-09	1.98137e-07	3.77831e-06	9.35776e-05	9.47326e-05	0.000577206	0.00319648	7.6625e-05	0.00184566	7.81171e-05	0.000177878	0.00138851
	161.5				7.912e-08	2.81258e-07	4.38123e-06	4.99596e-05	0.000201987	1.97697e-05	0.000150543	0.00140344	0.00317423	0.000770264	0.000625285	5.57632e-06	6.84844e-10	1.41461e-07	2.89105e-06	7.79532e-05	7.64528e-05	0.000483832	0.00281742	5.94138e-05	0.00157896	5.81812e-05	0.000138364	0.00113558
	162				5.29018e-08	1.98717e-07	3.33219e-06	4.09459e-05	0.000166868	1.45313e-05	0.000124401	0.0011856	0.00281059	0.000627033	0.000511625	3.78832e-06	4.39385e-10	1.00537e-07	2.20372e-06	6.47569e-05	6.14725e-05	0.000404133	0.00247581	4.58405e-05	0.00134567	4.30494e-05	0.000107026	0.000923396
	162.5				3.51625e-08	1.39707e-07	2.52415e-06	3.34589e-05	0.000137391	1.06186e-05	0.000102464	0.000997583	0.00248128	0.000507861	0.000416663	2.5529e-06	2.80377e-10	7.11263e-08	1.6734e-06	5.3645e-05	4.92449e-05	0.000336371	0.00216904	3.51931e-05	0.00114248	3.16446e-05	8.23238e-05	0.00074656
	163				2.32335e-08	9.77354e-08	1.90438e-06	2.72597e-05	0.000112742	7.71407e-06	8.41217e-05	0.000836031	0.00218411	0.000409263	0.000337736	1.70651e-06	1.77945e-10	5.00902e-08	1.26585e-06	4.43163e-05	3.93038e-05	0.000278984	0.00189454	2.6885e-05	0.000966285	2.3109e-05	6.29691e-05	0.000600131
	163.5				1.52607e-08	6.8036e-08	1.43102e-06	2.21432e-05	9.2204e-05	5.57129e-06	6.88381e-05	0.000697846	0.00191687	0.000328145	0.000272476	1.13155e-06	1.12323e-10	3.5115e-08	9.53914e-07	3.6508e-05	3.12537e-05	0.000230571	0.00164977	2.04366e-05	0.000814156	1.67653e-05	4.78956e-05	0.000479658
	164				9.96457e-09	4.71279e-08	1.071e-06	1.79336e-05	7.51541e-05	4.00022e-06	5.61481e-05	0.000580179	0.00167738	0.000261777	0.000218796	7.44259e-07	7.0518e-11	2.45047e-08	7.16105e-07	2.99918e-05	2.47606e-05	0.000189887	0.00143229	1.5458e-05	0.00068337	1.20834e-05	3.62269e-05	0.000381173
	164.5				6.46798e-09	3.2484e-08	7.98336e-07	1.44812e-05	6.10511e-05	2.8554e-06	4.56487e-05	0.000480428	0.00146349	0.000207779	0.000174867	4.85583e-07	4.40326e-11	1.70225e-08	5.35533e-07	2.45702e-05	1.9544e-05	0.00015583	0.00123972	1.16344e-05	0.000571412	8.65194e-06	2.7248e-05	0.000301174
	165				4.17354e-09	2.22799e-08	5.92699e-07	1.16587e-05	4.94281e-05	2.02631e-06	3.69919e-05	0.00039624	0.00127312	0.000164087	0.000139103	3.14261e-07	2.73459e-11	1.1771e-08	3.98967e-07	2.00727e-05	1.53695e-05	0.000127431	0.00106979	8.71323e-06	0.000475979	6.15442e-06	2.038e-05	0.000236602
	165.5				2.67711e-09	1.52058e-08	4.38264e-07	9.35848e-06	3.98834e-05	1.42956e-06	2.98793e-05	0.000325502	0.00110426	0.00012893	0.000110135	2.01747e-07	1.68909e-11	8.10258e-09	2.96094e-07	1.63528e-05	1.2042e-05	0.000103839	0.000920371	6.49322e-06	0.000394978	4.3492e-06	1.51579e-05	0.000184809
	166				1.70707e-09	1.03266e-08	3.22767e-07	7.48978e-06	3.20737e-05	1.00266e-06	2.40559e-05	0.000266325	0.000954973	0.000100794	8.67908e-05	1.28472e-07	1.03767e-11	5.552e-09	2.18909e-07	1.32853e-05	9.40008e-06	8.43169e-05	0.000789425	4.8149e-06	0.000326515	3.05337e-06	1.1211e-05	0.000143527
	166.5				1.08209e-09	6.97843e-09	2.36753e-07	5.97643e-06	2.57066e-05	6.99129e-07	1.93045e-05	0.000217038	0.000823439	7.84009e-05	6.80739e-05	8.11522e-08	6.3403e-12	3.78697e-09	1.61228e-07	1.07631e-05	7.31067e-06	6.82233e-05	0.000675063	3.55271e-06	0.000268892	2.1296e-06	8.24544e-06	0.000110827
	167				6.81867e-10	4.69257e-09	1.72964e-07	4.75471e-06	2.05342e-05	4.84639e-07	1.54411e-05	0.000176167	0.000707933	6.06752e-05	5.31431e-05	5.08487e-08	3.85304e-12	2.5713e-09	1.18293e-07	8.69557e-06	5.66469e-06	5.50068e-05	0.000575523	2.60842e-06	0.000220597	1.47558e-06	6.03047e-06	8.50877e-05
	167.5				4.27132e-10	3.1399e-09	1.25854e-07	3.77151e-06	1.63475e-05	3.33992e-07	1.23108e-05	0.000142422	0.000606839	4.67202e-05	4.12926e-05	3.16044e-08	2.32885e-12	1.73792e-09	8.64605e-08	7.00564e-06	4.37308e-06	4.41943e-05	0.000489178	1.90564e-06	0.000180287	1.01573e-06	4.38587e-06	6.49517e-05
	168				2.6598e-10	2.09061e-09	9.12075e-08	2.98274e-06	1.29706e-05	2.28827e-07	9.78322e-06	0.000114681	0.00051865	3.57933e-05	3.19342e-05	1.94851e-08	1.39999e-12	1.1693e-09	6.29534e-08	5.62844e-06	3.36351e-06	3.53818e-05	0.00041453	1.38532e-06	0.000146784	6.94611e-07	3.17196e-06	4.92969e-05
	168.5				1.6465e-10	1.38511e-09	6.58335e-08	2.35193e-06	1.02568e-05	1.5586e-07	7.74929e-06	9.19756e-05	0.000441973	2.72837e-05	2.4581e-05	1.19164e-08	8.37049e-13	7.83134e-10	4.56627e-08	4.50941e-06	2.57745e-06	2.82267e-05	0.000350212	1.00208e-06	0.000119052	4.71903e-07	2.28121e-06	3.72009e-05
	169				1.01321e-10	9.13156e-10	4.73278e-08	1.84902e-06	8.08348e-06	1.05541e-07	6.11825e-06	7.34712e-05	0.000375524	2.06923e-05	1.88323e-05	7.22897e-09	4.97761e-13	5.22114e-10	3.29949e-08	3.60281e-06	1.9678e-06	2.24391e-05	0.000294979	7.21281e-07	9.61918e-05	3.18502e-07	1.63144e-06	2.7912e-05
	169.5				6.19817e-11	5.99045e-10	3.38873e-08	1.44934e-06	6.34928e-06	7.10491e-08	4.81481e-06	5.84557e-05	0.000318127	1.56142e-05	1.43603e-05	4.35007e-09	2.94398e-13	3.46506e-10	2.37505e-08	2.87048e-06	1.49681e-06	1.77753e-05	0.000247706	5.16595e-07	7.74259e-05	2.1356e-07	1.16023e-06	2.08226e-05
	170				3.76922e-11	3.91044e-10	2.41664e-08	1.13267e-06	4.97038e-06	4.75503e-08	3.77674e-06	4.63234e-05	0.000268709	1.17228e-05	1.0899e-05	2.59659e-09	1.73178e-13	2.28915e-10	1.70311e-08	2.28064e-06	1.13434e-06	1.40312e-05	0.00020738	3.68164e-07	6.20841e-05	1.42258e-07	8.20508e-07	1.54448e-05
	170.5				2.27859e-11	2.54007e-10	1.71648e-08	8.82572e-07	3.87787e-06	3.16376e-08	2.95285e-06	3.65627e-05	0.0002263	8.75688e-06	8.23315e-06	1.53744e-09	1.0132e-13	1.50541e-10	1.21661e-08	1.80697e-06	8.56473e-07	1.10366e-05	0.000173094	2.61083e-07	4.9593e-05	9.41412e-08	5.77018e-07	1.13903e-05
	171				1.36932e-11	1.64178e-10	1.21428e-08	6.85653e-07	3.01533e-06	2.09271e-08	2.30118e-06	2.87435e-05	0.000190024	6.50834e-06	6.19021e-06	9.02986e-10	5.8958e-14	9.85491e-11	8.65771e-09	1.4277e-06	6.44284e-07	8.65054e-06	0.00014404	1.8423e-07	3.94644e-05	6.18916e-08	4.03518e-07	8.35204e-06
	171.5				8.1803e-12	1.05594e-10	8.55558e-09	5.31089e-07	2.33676e-06	1.37616e-08	1.7875e-06	2.25064e-05	0.000159093	4.81277e-06	4.63238e-06	5.26081e-10	3.41219e-14	6.42196e-11	6.13757e-09	1.12489e-06	4.82874e-07	6.75641e-06	0.000119501	1.29357e-07	3.1285e-05	4.04233e-08	2.8061e-07	6.08913e-06
	172				4.85801e-12	6.75796e-11	6.0039e-09	4.10147e-07	1.80482e-06	8.99678e-09	1.38397e-06	1.75524e-05	0.000132805	3.54099e-06	3.45034e-06	3.04026e-10	1.96412e-14	4.16581e-11	4.33443e-09	8.83847e-07	3.60565e-07	5.25841e-06	9.88423e-05	9.03779e-08	2.47065e-05	2.62289e-08	1.94049e-07	4.4139e-06
	172.5				2.86796e-12	4.30371e-11	4.19634e-09	3.15806e-07	1.38928e-06	5.84735e-09	1.06806e-06	1.36343e-05	0.000110535	2.59213e-06	2.55788e-06	1.74284e-10	1.12447e-14	2.68998e-11	3.04936e-09	6.92522e-07	2.68242e-07	4.0781e-06	8.1508e-05	6.28321e-08	1.94372e-05	1.69074e-08	1.3344e-07	3.18122e-06
	173				1.68312e-12	2.72724e-11	2.92119e-09	2.42444e-07	1.06583e-06	3.77822e-09	8.21576e-07	1.05485e-05	9.17281e-05	1.88797e-06	1.88737e-06	9.91045e-11	6.4028e-15	1.72908e-11	2.13711e-09	5.41104e-07	1.98821e-07	3.15157e-06	6.70105e-05	4.34656e-08	1.52335e-05	1.08273e-08	9.12486e-08	2.27966e-06
	173.5				9.81928e-13	1.71971e-11	2.02536e-09	1.85571e-07	8.14933e-07	2.427e-09	6.29922e-07	8.12859e-06	7.58974e-05	1.36816e-06	1.38609e-06	5.59006e-11	3.62607e-15	1.10637e-11	1.49206e-09	4.21618e-07	1.46822e-07	2.42696e-06	5.49251e-05	2.99196e-08	1.18936e-05	6.88835e-09	6.20489e-08	1.62425e-06
	174				5.69469e-13	1.07905e-11	1.39861e-09	1.41618e-07	6.21004e-07	1.54992e-09	4.81407e-07	6.23883e-06	6.2614e-05	9.86461e-07	1.01318e-06	3.12772e-11	2.04243e-15	7.04694e-12	1.03774e-09	3.27603e-07	1.08023e-07	1.86235e-06	4.48833e-05	2.04933e-08	9.25062e-06	4.35368e-09	4.19575e-08	1.15064e-06
	174.5				3.28312e-13	6.73718e-12	9.61929e-10	1.07755e-07	4.71635e-07	9.84021e-10	3.6671e-07	4.7693e-06	5.15034e-05	7.07667e-07	7.37124e-07	1.73591e-11	1.1442e-15	4.46805e-12	7.19007e-10	2.53844e-07	7.91827e-08	1.42406e-06	3.65665e-05	1.39673e-08	7.16761e-06	2.73367e-09	2.82132e-08	8.10454e-07
	175				1.8816e-13	4.1857e-12	6.58935e-10	8.17451e-08	3.5699e-07	6.2109e-10	2.78433e-07	3.63138e-06	4.22397e-05	5.05105e-07	5.3377e-07	9.55683e-12	6.37531e-16	2.82003e-12	4.9627e-10	1.96145e-07	5.78281e-08	1.08507e-06	2.97008e-05	9.47241e-09	5.53252e-06	1.70523e-09	1.88652e-08	5.67576e-07
	175.5				1.072e-13	2.58767e-12	4.49567e-10	6.18297e-08	2.69305e-07	3.89726e-10	2.10719e-07	2.75393e-06	3.45403e-05	3.58705e-07	3.84704e-07	5.21902e-12	3.53301e-16	1.77177e-12	3.41229e-10	1.51139e-07	4.20766e-08	8.23863e-07	2.40512e-05	6.39224e-09	4.2542e-06	1.05674e-09	1.2544e-08	3.95207e-07
	176				6.07137e-14	1.59186e-12	3.05491e-10	4.66274e-08	2.02475e-07	2.4312e-10	1.58954e-07	2.08016e-06	2.81613e-05	2.53454e-07	2.75968e-07	2.82717e-12	1.94729e-16	1.10809e-12	2.3373e-10	1.16136e-07	3.05025e-08	6.23329e-07	1.94174e-05	4.29231e-09	3.2588e-06	6.50584e-10	8.29432e-09	2.73609e-07
	176.5				3.41825e-14	9.74428e-13	2.06755e-10	3.50586e-08	1.51718e-07	1.50778e-10	1.19516e-07	1.56497e-06	2.28928e-05	1.78182e-07	1.97038e-07	1.51916e-12	1.06749e-16	6.89863e-13	1.59487e-10	8.89919e-08	2.20305e-08	4.69942e-07	1.5629e-05	2.86797e-09	2.48681e-06	3.9791e-10	5.4537e-09	1.88339e-07
	177				1.91314e-14	5.93538e-13	1.39369e-10	2.62819e-08	1.13303e-07	9.2963e-11	8.95709e-08	1.17268e-06	1.85551e-05	1.24632e-07	1.40023e-07	8.09733e-13	5.8202e-17	4.2753e-13	1.08412e-10	6.80022e-08	1.58528e-08	3.53051e-07	1.25417e-05	1.9068e-09	1.89049e-06	2.41777e-10	3.56589e-09	1.289e-07
	177.5				1.06442e-14	3.59749e-13	9.35681e-11	1.96439e-08	8.43302e-08	5.6982e-11	6.69104e-08	8.75222e-07	1.49951e-05	8.67368e-08	9.90395e-08	4.28123e-13	3.15615e-17	2.63747e-13	7.34127e-11	5.18187e-08	1.13653e-08	2.64299e-07	1.00339e-05	1.26148e-09	1.4317e-06	1.45947e-10	2.31853e-09	8.7715e-08
	178				5.88719e-15	2.16972e-13	6.25666e-11	1.46389e-08	6.25553e-08	3.47233e-11	4.98203e-08	6.5061e-07	1.20825e-05	6.00592e-08	6.97232e-08	2.24535e-13	1.70224e-17	1.61967e-13	4.9523e-11	3.93768e-08	8.11795e-09	1.9716e-07	8.00322e-06	8.30424e-10	1.08012e-06	8.75228e-11	1.49908e-09	5.93469e-08
	178.5				3.23688e-15	1.30214e-13	4.16687e-11	1.08767e-08	4.6247e-08	2.10358e-11	3.69747e-08	4.81712e-07	9.70699e-06	4.13771e-08	4.88545e-08	1.16812e-13	9.1312e-18	9.90108e-14	3.32801e-11	2.98391e-08	5.77706e-09	1.46558e-07	6.36423e-06	5.43959e-10	8.11785e-07	5.2143e-11	9.63833e-10	3.99233e-08
	179				1.76917e-15	7.77617e-14	2.76395e-11	8.05743e-09	3.40755e-08	1.26694e-11	2.7352e-08	3.55237e-07	7.77556e-06	2.83625e-08	3.40715e-08	6.02806e-14	4.87169e-18	6.02497e-14	2.22794e-11	2.25487e-08	4.09601e-09	1.08558e-07	5.0456e-06	3.5455e-10	6.0779e-07	3.08616e-11	6.16236e-10	2.6703e-08
	179.5				9.61256e-16	4.62089e-14	1.826e-11	5.95119e-09	2.50229e-08	7.58585e-12	2.01678e-08	2.60924e-07	6.21011e-06	1.93434e-08	2.36504e-08	3.08572e-14	2.58508e-18	3.6496e-14	1.48581e-11	1.69921e-08	2.89339e-09	8.01278e-08	3.98809e-06	2.29951e-10	4.53328e-07	1.81464e-11	3.91795e-10	1.77582e-08
	180				5.19198e-16	2.73236e-14	1.20151e-11	4.38249e-09	1.83136e-08	4.51554e-12	1.48223e-08	1.90885e-07	4.94524e-06	1.31257e-08	1.63397e-08	1.56683e-14	1.36431e-18	2.20066e-14	9.87114e-12	1.27692e-08	2.03633e-09	5.89344e-08	3.1427e-06	1.48401e-10	3.36835e-07	1.06001e-11	2.47707e-10	1.1742e-08
	180.5				2.78774e-16	1.60769e-14	7.87415e-12	3.2177e-09	1.33582e-08	2.67221e-12	1.08582e-08	1.3909e-07	3.92641e-06	8.86176e-09	1.12359e-08	7.89183e-15	7.1614e-19	1.32092e-14	6.53299e-12	9.56909e-09	1.42784e-09	4.31936e-08	2.46903e-06	9.52984e-11	2.49325e-07	6.15145e-12	1.55734e-10	7.71953e-09
	181				1.48798e-16	9.41282e-15	5.13965e-12	2.35549e-09	9.71088e-09	1.57213e-12	7.92839e-09	1.00945e-07	3.10831e-06	5.95278e-09	7.69009e-09	3.94295e-15	3.73874e-19	7.89257e-15	4.30723e-12	7.15103e-09	9.97486e-10	3.15454e-08	1.9339e-06	6.08947e-11	1.83849e-07	3.54645e-12	9.73637e-11	5.04596e-09
	181.5				7.89529e-17	5.48389e-15	3.34131e-12	1.71919e-09	7.03573e-09	9.19517e-13	5.77031e-09	7.29688e-08	2.45342e-06	3.97854e-09	5.23859e-09	1.95412e-15	1.94132e-19	4.69437e-15	2.82895e-12	5.32914e-09	6.94266e-10	2.29572e-08	1.51018e-06	3.87186e-11	1.35052e-07	2.03122e-12	6.05309e-11	3.27945e-09
	182				4.16451e-17	3.17915e-15	2.16347e-12	1.25105e-09	5.0804e-09	5.34672e-13	4.186e-09	5.25356e-08	1.93082e-06	2.64564e-09	3.55187e-09	9.60662e-16	1.00257e-19	2.77942e-15	1.85095e-12	3.96038e-09	4.81436e-10	1.66481e-08	1.17573e-06	2.44965e-11	9.88298e-08	1.15577e-12	3.74218e-11	2.11916e-09
	182.5				2.18366e-17	1.83394e-15	1.39521e-12	9.07691e-10	3.65616e-09	3.0908e-13	3.02681e-09	3.76734e-08	1.51506e-06	1.75042e-09	2.39695e-09	4.68465e-16	5.14959e-20	1.63812e-15	1.20644e-12	2.93499e-09	3.32617e-10	1.20303e-08	9.1258e-07	1.54218e-11	7.20476e-08	6.53327e-13	2.30059e-11	1.36154e-09
	183				1.13823e-17	1.05271e-15	8.96146e-13	6.56612e-10	2.62236e-09	1.77627e-13	2.18151e-09	2.69079e-08	1.18533e-06	1.15228e-09	1.60997e-09	2.26606e-16	2.63073e-20	9.61075e-16	7.83357e-13	2.16904e-09	2.28951e-10	8.66276e-09	7.06188e-07	9.66075e-12	5.23235e-08	3.66893e-13	1.40643e-11	8.69766e-10
	183.5				5.89796e-18	6.01297e-16	5.73286e-13	4.73574e-10	1.87455e-09	1.01486e-13	1.56716e-09	1.91421e-08	9.24634e-07	7.54706e-10	1.07631e-09	1.08731e-16	1.33667e-20	5.61287e-16	5.06704e-13	1.59852e-09	1.57013e-10	6.21584e-09	5.44823e-07	6.02189e-12	3.78547e-08	2.0469e-13	8.55003e-12	5.52432e-10
	184				3.03808e-18	3.41759e-16	3.65272e-13	3.40547e-10	1.33549e-09	5.7644e-14	1.12217e-09	1.35632e-08	7.1915e-07	4.91814e-10	7.16173e-10	5.17518e-17	6.75486e-21	3.26309e-16	3.26506e-13	1.17479e-09	1.0728e-10	4.44436e-09	4.1906e-07	3.73508e-12	2.72827e-08	1.13449e-13	5.16871e-12	3.48868e-10
	184.5				1.55568e-18	1.93287e-16	2.318e-13	2.4416e-10	9.48246e-10	3.25506e-14	8.00917e-10	9.57198e-09	5.57686e-07	3.18881e-10	4.74303e-10	2.44334e-17	3.3951e-21	1.88839e-16	2.09589e-13	8.60982e-10	7.30294e-11	3.16653e-09	3.21352e-07	2.30522e-12	1.95885e-08	6.24675e-14	3.10717e-12	2.19052e-10
	185				7.91895e-19	1.08777e-16	1.46509e-13	1.74534e-10	6.71029e-10	1.82734e-14	5.69774e-10	6.72828e-09	4.31202e-07	2.05712e-10	3.12646e-10	1.14428e-17	1.6972e-21	1.08785e-16	1.34026e-13	6.29242e-10	4.95301e-11	2.24814e-09	2.45682e-07	1.4157e-12	1.40107e-08	3.41709e-14	1.85743e-12	1.36753e-10
	185.5				4.00719e-19	6.09151e-17	9.22288e-14	1.24393e-10	4.7326e-10	1.01985e-14	4.04021e-10	4.71054e-09	3.32423e-07	1.32037e-10	2.05121e-10	5.31576e-18	8.43833e-22	6.23831e-17	8.53789e-14	4.58597e-10	3.34683e-11	1.59048e-09	1.87262e-07	8.65118e-13	9.98309e-09	1.85697e-14	1.10415e-12	8.48855e-11
	186				2.01576e-19	3.39441e-17	5.78258e-14	8.83937e-11	3.32657e-10	5.6586e-15	2.85556e-10	3.28475e-09	2.55519e-07	8.43206e-11	1.33945e-10	2.44956e-18	4.17277e-22	3.56107e-17	5.41818e-14	3.33301e-10	2.25316e-11	1.12124e-09	1.42302e-07	5.26048e-13	7.08623e-09	1.00254e-14	6.52698e-13	5.23883e-11
	186.5				1.008e-19	1.88216e-17	3.61102e-14	6.2626e-11	2.33041e-10	3.12131e-15	2.01171e-10	2.28138e-09	1.95828e-07	5.35768e-11	8.70565e-11	1.11969e-18	2.05228e-22	2.02354e-17	3.4253e-14	2.41564e-10	1.51127e-11	7.87657e-10	1.0781e-07	3.18288e-13	5.01084e-09	5.37712e-15	3.83674e-13	3.21469e-11
	187				5.01083e-20	1.03849e-17	2.2459e-14	4.42382e-11	1.62707e-10	1.71167e-15	1.41261e-10	1.57818e-09	1.49639e-07	3.38707e-11	5.63165e-11	5.07689e-19	1.00391e-22	1.14462e-17	2.15718e-14	1.74589e-10	1.00992e-11	5.51364e-10	8.14311e-08	1.91629e-13	3.52982e-09	2.86512e-15	2.24274e-13	1.96132e-11
	187.5				2.47619e-20	5.70162e-18	1.39124e-14	3.11566e-11	1.13219e-10	9.33166e-16	9.88709e-11	1.08738e-09	1.14009e-07	2.13047e-11	3.62601e-11	2.28341e-19	4.8842e-23	6.44503e-18	1.35336e-14	1.25833e-10	6.72392e-12	3.84597e-10	6.13208e-08	1.14801e-13	2.47707e-09	1.51665e-15	1.30366e-13	1.18977e-11
	188				1.21642e-20	3.11492e-18	8.58357e-15	2.18781e-11	7.85181e-11	5.0577e-16	6.89762e-11	7.46224e-10	8.66063e-08	1.33331e-11	2.32371e-11	1.01873e-19	2.3634e-23	3.61249e-18	8.45832e-15	9.04403e-11	4.46018e-12	2.67325e-10	4.60374e-08	6.84352e-14	1.73169e-09	7.97584e-16	7.53553e-14	7.17603e-12
	188.5				5.94028e-21	1.69336e-18	5.27456e-15	1.53172e-11	5.427e-11	2.72523e-16	4.79641e-11	5.10061e-10	6.55967e-08	8.30211e-12	1.48215e-11	4.50839e-20	1.13743e-23	2.01561e-18	5.26619e-15	6.48217e-11	2.94765e-12	1.85156e-10	3.44588e-08	4.05935e-14	1.206e-09	4.16692e-16	4.33144e-14	4.30337e-12
	189				2.88374e-21	9.16013e-19	3.22817e-15	1.0692e-11	3.73842e-11	1.45985e-16	3.32444e-11	3.47247e-10	4.95376e-08	5.14341e-12	9.40946e-12	1.97912e-20	5.44451e-24	1.1195e-18	3.26625e-15	4.63307e-11	1.94085e-12	1.27791e-10	2.57142e-08	2.39596e-14	8.36704e-10	2.16273e-16	2.47581e-14	2.56589e-12
	189.5				1.39165e-21	4.93069e-19	1.96779e-15	7.44126e-12	2.56658e-11	7.77444e-17	2.29672e-11	2.35461e-10	3.72999e-08	3.17043e-12	5.94559e-12	8.61809e-21	2.592e-24	6.18953e-19	2.01811e-15	3.30224e-11	1.27321e-12	8.78881e-11	1.91308e-08	1.40718e-14	5.78283e-10	1.11516e-16	1.40724e-14	1.52115e-12
	190				6.67623e-22	2.64098e-19	1.19469e-15	5.16349e-12	1.75614e-11	4.1161e-17	1.58155e-11	1.59025e-10	2.80028e-08	1.94441e-12	3.73925e-12	3.72252e-21	1.22732e-24	3.4065e-19	1.24217e-15	2.34714e-11	8.32154e-13	6.02316e-11	1.41898e-08	8.22362e-15	3.98157e-10	5.71243e-17	7.95403e-15	8.96623e-13
	190.5				3.18388e-22	1.40759e-19	7.22409e-16	3.57231e-12	1.19758e-11	2.1665e-17	1.08553e-11	1.06973e-10	2.09611e-08	1.18649e-12	2.34063e-12	1.59497e-21	5.77991e-25	1.86628e-19	7.6166e-16	1.66364e-11	5.41875e-13	4.11324e-11	1.04932e-08	4.78214e-15	2.73095e-10	2.90705e-17	4.47068e-15	5.25477e-13
	191				1.50941e-22	7.46515e-20	4.35074e-16	2.46413e-12	8.13927e-12	1.13367e-17	7.42659e-12	7.16719e-11	1.5644e-08	7.20346e-13	1.45828e-12	6.77883e-22	2.70726e-25	1.0178e-19	4.65245e-16	1.1759e-11	3.51551e-13	2.79905e-11	7.7361e-09	2.76712e-15	1.86603e-10	1.46971e-17	2.49877e-15	3.06198e-13
	191.5				7.1135e-23	3.93961e-20	2.60974e-16	1.69468e-12	5.51323e-12	5.89751e-18	5.06433e-12	4.78286e-11	1.16413e-08	4.35134e-13	9.04291e-13	2.85789e-22	1.2612e-25	5.52542e-20	2.83103e-16	8.28845e-12	2.27232e-13	1.89802e-11	5.6862e-09	1.59323e-15	1.27019e-10	7.38176e-18	1.38882e-15	1.774e-13
	192				3.33261e-23	2.06881e-20	1.55913e-16	1.16204e-12	3.7219e-12	3.05005e-18	3.44223e-12	3.179e-11	8.63728e-09	2.61523e-13	5.58129e-13	1.19515e-22	5.84358e-26	2.98597e-20	1.71612e-16	5.82594e-12	1.46334e-13	1.2825e-11	4.16685e-09	9.12799e-16	8.61324e-11	3.68329e-18	7.67596e-16	1.02191e-13
	192.5				1.55207e-23	1.08104e-20	9.27727e-17	7.94443e-13	2.50416e-12	1.5682e-18	2.33209e-12	2.10454e-11	6.38957e-09	1.56387e-13	3.42863e-13	4.95781e-23	2.6929e-26	1.60628e-20	1.03632e-16	4.08366e-12	9.38887e-14	8.63534e-12	3.04424e-09	5.20376e-16	5.81846e-11	1.82583e-18	4.21878e-16	5.85295e-14
	193				7.1856e-24	5.62098e-21	5.49808e-17	5.41519e-13	1.67919e-12	8.01588e-19	1.57483e-12	1.38768e-11	4.71288e-09	9.30452e-14	2.09636e-13	2.04007e-23	1.23426e-26	8.60155e-21	6.23421e-17	2.85446e-12	6.00171e-14	5.79384e-12	2.21736e-09	2.95192e-16	3.91557e-11	8.99152e-19	2.30572e-16	3.33305e-14
	193.5				3.30705e-24	2.90828e-21	3.2453e-17	3.68022e-13	1.12221e-12	4.07339e-19	1.06001e-12	9.11347e-12	3.46594e-09	5.50798e-14	1.27576e-13	8.32697e-24	5.62644e-27	4.5851e-21	3.73603e-17	1.9897e-12	3.82234e-14	3.87364e-12	1.61019e-09	1.66624e-16	2.62499e-11	4.399e-19	1.25313e-16	1.88718e-14
	194				1.51301e-24	1.49731e-21	1.90788e-17	2.49369e-13	7.47458e-13	2.05787e-19	7.11169e-13	5.96134e-12	2.54142e-09	3.2441e-14	7.72738e-14	3.37146e-24	2.55098e-27	2.43297e-21	2.23039e-17	1.38307e-12	2.42536e-14	2.5807e-12	1.16575e-09	9.35873e-17	1.7531e-11	2.13807e-19	6.77251e-17	1.06241e-14
	194.5				6.8813e-25	7.67081e-22	1.11712e-17	1.68469e-13	4.96179e-13	1.03356e-19	4.75577e-13	3.8839e-12	1.85803e-09	1.90108e-14	4.65859e-14	1.35405e-24	1.15033e-27	1.28512e-21	1.32646e-17	9.58717e-13	1.53327e-14	1.71325e-12	8.4143e-10	5.23048e-17	1.16635e-11	1.03238e-19	3.63975e-17	5.94666e-15
	195				3.11117e-25	3.91041e-22	6.51477e-18	1.13477e-13	3.28268e-13	5.16066e-20	3.16997e-13	2.52032e-12	1.35441e-09	1.10843e-14	2.79535e-14	5.39439e-25	5.15924e-28	6.75719e-22	7.85865e-18	6.62716e-13	9.6572e-15	1.13337e-12	6.05502e-10	2.90878e-17	7.73036e-12	4.95228e-20	1.94518e-17	3.30948e-15
	195.5				1.39831e-25	1.98361e-22	3.78401e-18	7.62085e-14	2.1645e-13	2.56173e-20	2.10608e-13	1.62895e-12	9.84385e-10	6.43019e-15	1.66946e-14	2.13175e-25	2.30139e-28	3.53677e-22	4.63814e-18	4.5683e-13	6.06008e-15	7.47111e-13	4.34409e-10	1.60963e-17	5.10404e-12	2.36003e-20	1.03375e-17	1.83126e-15
	196				6.24749e-26	1.00125e-22	2.18906e-18	5.1028e-14	1.42241e-13	1.2642e-20	1.3947e-13	1.04864e-12	7.13348e-10	3.71143e-15	9.92378e-15	8.3564e-26	1.02103e-28	1.84274e-22	2.72698e-18	3.14031e-13	3.78877e-15	4.90755e-13	3.10719e-10	8.86315e-18	3.35718e-12	1.11733e-20	5.46309e-18	1.0075e-15
	196.5				2.77482e-26	5.02897e-23	1.2613e-18	3.40661e-14	9.31602e-14	6.20233e-21	9.20602e-14	6.72368e-13	5.15417e-10	2.13139e-15	5.87133e-15	3.2493e-26	4.5054e-29	9.55738e-23	1.59721e-18	2.15269e-13	2.36e-15	3.21226e-13	2.21575e-10	4.85618e-18	2.19979e-12	5.25521e-21	2.87097e-18	5.51121e-16
	197				1.22515e-26	2.51344e-23	7.23816e-19	2.26749e-14	6.08099e-14	3.02516e-21	6.05688e-14	4.29391e-13	3.71309e-10	1.21784e-15	3.45744e-15	1.25328e-26	1.97729e-29	4.93436e-23	9.31929e-19	1.47157e-13	1.4646e-15	2.09518e-13	1.57529e-10	2.64757e-18	1.43592e-12	2.45555e-21	1.50032e-18	2.99745e-16
	197.5				5.37735e-27	1.25e-23	4.13706e-19	1.5048e-14	3.95601e-14	1.46689e-21	3.97203e-14	2.73126e-13	2.66706e-10	6.92338e-16	2.02643e-15	4.79506e-27	8.63082e-30	2.53594e-23	5.41684e-19	1.00316e-13	9.05561e-16	1.36175e-13	1.11657e-10	1.4363e-18	9.33745e-13	1.13987e-21	7.79665e-19	1.62092e-16
	198				2.34624e-27	6.18595e-24	2.35509e-19	9.95678e-15	2.56495e-14	7.07137e-22	2.59634e-14	1.73036e-13	1.91008e-10	3.91608e-16	1.18214e-15	1.81982e-27	3.74695e-30	1.29738e-23	3.13654e-19	6.8195e-14	5.57841e-16	8.81941e-14	7.89034e-11	7.75333e-19	6.04882e-13	5.25664e-22	4.02902e-19	8.7152e-17
	198.5				1.01766e-27	3.04616e-24	1.33529e-19	6.56855e-15	1.65744e-14	3.38895e-22	1.6916e-14	1.09188e-13	1.36392e-10	2.20389e-16	6.86381e-16	6.85096e-28	1.61788e-30	6.60708e-24	1.80924e-19	4.62301e-14	3.4237e-16	5.69176e-14	5.55893e-11	4.16464e-19	3.90354e-13	2.4083e-22	2.07041e-19	4.65905e-17
	199				4.38792e-28	1.49263e-24	7.54045e-20	4.32044e-15	1.06742e-14	1.61466e-22	1.09855e-14	6.86244e-14	9.71061e-11	1.23404e-16	3.96662e-16	2.55836e-28	6.94801e-31	3.34942e-24	1.03964e-19	3.12526e-14	2.09351e-16	3.66032e-14	3.90455e-11	2.22593e-19	2.50953e-13	1.09613e-22	1.05799e-19	2.47641e-17
	199.5				1.88079e-28	7.27786e-25	4.24102e-20	2.83333e-15	6.8513e-15	7.64809e-23	7.11092e-15	4.29582e-14	6.89327e-11	6.87505e-17	2.28158e-16	9.47676e-29	2.96769e-31	1.69024e-24	5.95134e-20	2.10688e-14	1.2754e-16	2.34562e-14	2.73425e-11	1.18384e-19	1.6072e-13	4.95634e-23	5.37617e-20	1.30873e-17
	200				8.01393e-29	3.53108e-25	2.37573e-20	1.85257e-15	4.38277e-15	3.60147e-23	4.58795e-15	2.67841e-14	4.87892e-11	3.81088e-17	1.3062e-16	3.48214e-29	1.26072e-31	8.49069e-25	3.3938e-20	1.41639e-14	7.74126e-17	1.49783e-14	1.90893e-11	6.26495e-20	1.0254e-13	2.22643e-23	2.71663e-20	6.87678e-18
	200.5				3.39451e-29	1.70476e-25	1.32549e-20	1.2077e-15	2.79423e-15	1.68602e-23	2.95052e-15	1.66331e-14	3.44305e-11	2.10173e-17	7.4429e-17	1.26917e-29	5.32679e-32	4.24576e-25	1.92797e-20	9.49549e-15	4.68134e-17	9.53082e-15	1.3287e-11	3.29905e-20	6.51725e-14	9.93582e-24	1.36508e-20	3.59273e-18
	201				1.42933e-29	8.18978e-26	7.36558e-21	7.84974e-16	1.77548e-15	7.84696e-24	1.89131e-15	1.0288e-14	2.4226e-11	1.15328e-17	4.22118e-17	4.58863e-30	2.23849e-32	2.11342e-25	1.09107e-20	6.34808e-15	2.82047e-17	6.04317e-15	9.22036e-12	1.72864e-20	4.12648e-14	4.40501e-24	6.82102e-21	1.86624e-18
	201.5				5.98295e-30	3.91501e-26	4.07653e-21	5.08697e-16	1.12436e-15	3.63074e-24	1.20841e-15	6.33807e-15	1.69958e-11	6.29645e-18	2.38279e-17	1.64563e-30	9.35598e-33	1.0472e-25	6.15108e-21	4.23212e-15	1.69304e-17	3.81826e-15	6.37904e-12	9.01297e-21	2.6028e-14	1.94017e-24	3.38929e-21	9.63865e-19
	202				2.48956e-30	1.86228e-26	2.24712e-21	3.2868e-16	7.09634e-16	1.67011e-24	7.69575e-16	3.88907e-15	1.18883e-11	3.42027e-18	1.33874e-17	5.85425e-31	3.88926e-33	5.1653e-26	3.45454e-21	2.81361e-15	1.01252e-17	2.40398e-15	4.39995e-12	4.67601e-21	1.63549e-14	8.48943e-25	1.67469e-21	4.94959e-19
	202.5				1.0298e-30	8.81478e-27	1.23372e-21	2.11736e-16	4.46378e-16	7.63749e-25	4.8851e-16	2.37683e-15	8.29128e-12	1.84854e-18	7.48627e-18	2.06584e-31	1.60801e-33	2.53616e-26	1.93272e-21	1.86536e-15	6.03302e-18	1.50821e-15	3.0257e-12	2.41396e-21	1.02376e-14	3.69034e-25	8.22865e-22	2.52713e-19
	203				4.2346e-31	4.15173e-27	6.74617e-22	1.35996e-16	2.79839e-16	3.47225e-25	3.09088e-16	1.44682e-15	5.76556e-12	9.94036e-19	4.16672e-18	7.23122e-32	6.61234e-34	1.23958e-26	1.07719e-21	1.23324e-15	3.58145e-18	9.42883e-16	2.07439e-12	1.24002e-21	6.38405e-15	1.59369e-25	4.02059e-22	1.28289e-19
	203.5				1.73099e-31	1.9458e-27	3.6741e-22	8.70897e-17	1.74845e-16	1.56938e-25	1.94929e-16	8.77198e-16	3.99744e-12	5.31837e-19	2.30825e-18	2.51081e-32	2.70437e-34	6.03101e-27	5.98075e-22	8.13069e-16	2.11824e-18	5.8738e-16	1.41788e-12	6.33831e-22	3.96587e-15	6.83735e-26	1.95351e-22	6.47526e-20
	204				7.03402e-32	9.07446e-28	1.99296e-22	5.56053e-17	1.08877e-16	7.05179e-26	1.22534e-16	5.29716e-16	2.7634e-12	2.83113e-19	1.27271e-18	8.64777e-33	1.10007e-34	2.92094e-27	3.30796e-22	5.3456e-16	1.2482e-18	3.64625e-16	9.66212e-13	3.22377e-22	2.4543e-15	2.91421e-26	9.43868e-23	3.2496e-20
	204.5				2.84143e-32	4.2111e-28	1.0767e-22	3.53977e-17	6.75707e-17	3.15012e-26	7.67756e-17	3.18606e-16	1.90469e-12	1.49949e-19	6.98452e-19	2.95449e-33	4.45059e-35	1.40823e-27	1.82267e-22	3.50474e-16	7.32806e-19	2.25548e-16	6.56435e-13	1.63155e-22	1.51308e-15	1.23396e-26	4.53495e-23	1.62146e-20
	205				1.14103e-32	1.94456e-28	5.79359e-23	2.24668e-17	4.17945e-17	1.39897e-26	4.79486e-17	1.90866e-16	1.30896e-12	7.90192e-20	3.81507e-19	1.00126e-33	1.79085e-35	6.75834e-28	1.00045e-22	2.29143e-16	4.28633e-19	1.39027e-16	4.44628e-13	8.21638e-23	9.29267e-16	5.19075e-27	2.16671e-23	8.0443e-21
	205.5				4.55492e-33	8.93513e-29	3.10493e-23	1.42173e-17	2.57643e-17	6.17658e-27	2.98479e-17	1.13885e-16	8.96908e-13	4.1431e-20	2.07409e-19	3.36591e-34	7.16715e-36	3.22867e-28	5.4705e-23	1.49399e-16	2.4979e-19	8.53928e-17	3.00253e-13	4.11725e-23	5.68546e-16	2.16924e-27	1.02943e-23	3.96803e-21
	206				1.80755e-33	4.08538e-29	1.65733e-23	8.97023e-18	1.58291e-17	2.71108e-27	1.85199e-17	6.76814e-17	6.12759e-13	2.16133e-20	1.12231e-19	1.12239e-34	2.85283e-36	1.53541e-28	2.97988e-23	9.71358e-17	1.4503e-19	5.22649e-17	2.02145e-13	2.05296e-23	3.46526e-16	9.00603e-28	4.86361e-24	1.9461e-21
	206.5				7.13058e-34	1.85873e-29	8.81085e-24	5.64285e-18	9.69239e-18	1.18302e-27	1.14538e-17	4.00624e-17	4.174e-13	1.12182e-20	6.04443e-20	3.71257e-35	1.12941e-36	7.26849e-29	1.61701e-23	6.29799e-17	8.38945e-20	3.18761e-17	1.35682e-13	1.01859e-23	2.10403e-16	3.71456e-28	2.28501e-24	9.48991e-22
	207				2.79631e-34	8.41495e-30	4.6653e-24	3.53917e-18	5.91487e-18	5.13212e-28	7.06064e-18	2.36194e-17	2.83488e-13	5.7933e-21	3.2401e-20	1.21813e-35	4.44702e-37	3.42515e-29	8.74116e-24	4.07207e-17	4.83506e-20	1.93725e-17	9.07965e-14	5.02877e-24	1.27266e-16	1.52205e-28	1.06754e-24	4.60111e-22
	207.5				1.09011e-34	3.79088e-30	2.46033e-24	2.21317e-18	3.59748e-18	2.21339e-28	4.33837e-18	1.38696e-17	1.91972e-13	2.97669e-21	1.7287e-20	3.96459e-36	1.74153e-37	1.60669e-29	4.70724e-24	2.62554e-17	2.77629e-20	1.1732e-17	6.0576e-14	2.47042e-24	7.66867e-17	6.19582e-29	4.95961e-25	2.21804e-22
	208				4.22455e-35	1.69934e-30	1.29229e-24	1.37986e-18	2.18067e-18	9.49015e-29	2.65702e-18	8.11194e-18	1.29617e-13	1.52176e-21	9.17996e-21	1.27995e-36	6.78326e-38	7.50245e-30	2.52526e-24	1.68816e-17	1.58825e-20	7.0798e-18	4.02919e-14	1.20761e-24	4.60333e-17	2.50563e-29	2.29128e-25	1.06311e-22
	208.5				1.62748e-35	7.58007e-31	6.76051e-25	8.57761e-19	1.31741e-18	4.04525e-29	1.62199e-18	4.72552e-18	8.72577e-14	7.74037e-22	4.852e-21	4.09897e-37	2.62778e-38	3.48731e-30	1.34954e-24	1.08243e-17	9.05249e-21	4.25733e-18	2.6719e-14	5.8739e-25	2.75277e-17	1.00666e-29	1.05263e-25	5.06634e-23
	209				6.23272e-36	3.36448e-31	3.5225e-25	5.31625e-19	7.9321e-19	1.71424e-29	9.86933e-19	2.74181e-18	5.85689e-14	3.91725e-22	2.55247e-21	1.3021e-37	1.01247e-38	1.6136e-30	7.1847e-25	6.92108e-18	5.14055e-21	2.55105e-18	1.76648e-14	2.84297e-25	1.63989e-17	4.01789e-30	4.80884e-26	2.40057e-23
	209.5				2.37282e-36	1.48599e-31	1.828e-25	3.28514e-19	4.75987e-19	7.22196e-30	5.98568e-19	1.5845e-18	3.91969e-14	1.97245e-22	1.33647e-21	4.10301e-38	3.87992e-39	7.43219e-31	3.81042e-25	4.41306e-18	2.90833e-21	1.52323e-18	1.16434e-14	1.36919e-25	9.73201e-18	1.59317e-30	2.1846e-26	1.13094e-23
	210				8.97999e-37	6.53078e-32	9.44828e-26	2.02401e-19	2.84669e-19	3.02478e-30	3.61847e-19	9.12029e-19	2.6155e-14	9.88174e-23	6.96493e-22	1.28248e-38	1.47879e-39	3.40766e-31	2.01316e-25	2.80606e-18	1.63935e-21	9.06315e-19	7.65136e-15	6.56147e-26	5.75356e-18	6.27584e-31	9.86892e-27	5.29746e-24
	210.5				3.37842e-37	2.85606e-32	4.86387e-26	1.24331e-19	1.69677e-19	1.25947e-30	2.18033e-19	5.22866e-19	1.74012e-14	4.92567e-23	3.61272e-22	3.97633e-39	5.60573e-40	1.55529e-31	1.05956e-25	1.77928e-18	9.20646e-22	5.3735e-19	5.01282e-15	3.12884e-26	3.38857e-18	2.45602e-31	4.43338e-27	2.46719e-24
	211				1.2635e-37	1.24286e-32	2.49381e-26	7.61472e-20	1.00797e-19	5.21359e-31	1.3095e-19	2.98563e-19	1.15432e-14	2.44287e-23	1.86514e-22	1.22294e-39	2.1135e-40	7.06619e-32	5.55541e-26	1.12508e-18	5.15118e-22	3.17469e-19	3.27425e-15	1.48461e-26	1.98812e-18	9.54857e-32	1.98046e-27	1.14246e-24
	211.5				4.69746e-38	5.3818e-33	1.2735e-26	4.64985e-20	5.96771e-20	2.14557e-31	7.83926e-20	1.69803e-19	7.63466e-15	1.20543e-23	9.58398e-23	3.73091e-40	7.92534e-41	3.19577e-32	2.90167e-26	7.09435e-19	2.87153e-22	1.869e-19	2.13219e-15	7.00948e-27	1.16202e-18	3.68803e-32	8.79764e-28	5.25999e-25
	212				1.73611e-38	2.31892e-33	6.47717e-27	2.83095e-20	3.52133e-20	8.77813e-32	4.67768e-20	9.61881e-20	5.03471e-15	5.91812e-24	4.90163e-23	1.12905e-40	2.95581e-41	1.43874e-32	1.5098e-26	4.461e-19	1.59483e-22	1.09644e-19	1.38428e-15	3.2931e-27	6.76596e-19	1.41513e-32	3.88627e-28	2.40787e-25
	212.5				6.37844e-39	9.94254e-34	3.28114e-27	1.71844e-20	2.07083e-20	3.57041e-32	2.78209e-20	5.427e-20	3.3104e-15	2.89089e-24	2.49514e-23	3.38921e-41	1.09643e-41	6.44776e-33	7.82591e-27	2.79732e-19	8.82485e-23	6.4095e-20	8.96005e-16	1.53947e-27	3.92456e-19	5.39448e-33	1.70713e-28	1.09594e-25
	213				2.32958e-39	4.2419e-34	1.65545e-27	1.04003e-20	1.21373e-20	1.44374e-32	1.6493e-20	3.04974e-20	2.17023e-15	1.40502e-24	1.26418e-23	1.00919e-41	4.04508e-42	2.87641e-33	4.04102e-27	1.74922e-19	4.86512e-23	3.73362e-20	5.78203e-16	7.16112e-28	2.26777e-19	2.04291e-33	7.45703e-29	4.95958e-26
	213.5				8.45798e-40	1.80084e-34	8.31882e-28	6.27578e-21	7.08984e-21	5.80386e-33	9.74567e-21	1.70699e-20	1.41857e-15	6.79419e-25	6.375e-24	2.98081e-42	1.48429e-42	1.27735e-33	2.07869e-27	1.09078e-19	2.67223e-23	2.16721e-20	3.71994e-16	3.31465e-28	1.30542e-19	7.68596e-34	3.23916e-29	2.23155e-26
	214				3.05268e-40	7.60754e-35	4.1635e-28	3.7757e-21	4.12752e-21	2.31953e-33	5.73998e-21	9.51618e-21	9.24525e-16	3.26887e-25	3.19972e-24	8.73342e-43	5.41693e-43	5.6466e-34	1.0652e-27	6.78294e-20	1.46233e-23	1.25354e-20	2.38604e-16	1.52665e-28	7.48601e-20	2.87273e-34	1.39916e-29	9.98332e-27
	214.5				1.09527e-40	3.19789e-35	2.07543e-28	2.26483e-21	2.39487e-21	9.21591e-34	3.36973e-21	5.28395e-21	6.00766e-16	1.56481e-25	1.59846e-24	2.53818e-43	1.96622e-43	2.48474e-34	5.43764e-28	4.20621e-20	7.97282e-24	7.22501e-21	1.52582e-16	6.99659e-29	4.27656e-20	1.06669e-34	6.00992e-30	4.44066e-27
	215				3.90647e-41	1.33763e-35	1.03041e-28	1.35451e-21	1.38488e-21	3.64026e-34	1.97182e-21	2.92226e-21	3.89235e-16	7.45294e-26	7.9479e-25	7.31726e-44	7.09833e-44	1.08841e-34	2.76525e-28	2.60109e-20	4.33083e-24	4.1496e-21	9.72782e-17	3.19065e-29	2.43379e-20	3.93489e-35	2.56706e-30	1.96392e-27
	215.5				1.38508e-41	5.56751e-36	5.09525e-29	8.07682e-22	7.98144e-22	1.42949e-34	1.15007e-21	1.6097e-21	2.51443e-16	3.53182e-26	3.93334e-25	2.09248e-44	2.54873e-44	4.74591e-35	1.40087e-28	1.60402e-20	2.34381e-24	2.37486e-21	6.18319e-17	1.44783e-29	1.37981e-20	1.44203e-35	1.09036e-30	8.63588e-28
	216				4.88191e-42	2.30589e-36	2.50942e-29	4.80182e-22	4.58446e-22	5.58067e-35	6.68599e-22	8.83147e-22	1.61952e-16	1.66523e-26	1.93745e-25	5.93559e-45	9.10196e-45	2.05999e-35	7.06978e-29	9.86404e-21	1.26377e-24	1.35437e-21	3.91827e-17	6.53735e-30	7.7929e-21	5.25004e-36	4.60547e-31	3.77566e-28
	216.5				1.71053e-42	9.50315e-37	1.23093e-29	2.8463e-22	2.62443e-22	2.16594e-35	3.87431e-22	4.82599e-22	1.04005e-16	7.81182e-27	9.49855e-26	1.67014e-45	3.23289e-45	8.90077e-36	3.5543e-29	6.0491e-21	6.78902e-25	7.69662e-22	2.4755e-17	2.93718e-30	4.38455e-21	1.89889e-36	1.93438e-31	1.64129e-28
	217				5.95795e-43	3.89717e-37	6.01374e-30	1.68215e-22	1.49733e-22	8.35724e-36	2.23773e-22	2.62666e-22	6.65951e-17	3.64615e-27	4.63494e-26	4.66156e-46	1.14206e-45	3.82831e-36	1.7801e-29	3.69928e-21	3.63361e-25	4.35842e-22	1.55925e-17	1.31313e-30	2.45752e-21	6.82317e-37	8.0794e-32	7.09383e-29
	217.5				2.06295e-43	1.59032e-37	2.92624e-30	9.91192e-23	8.51416e-23	3.20578e-36	1.28828e-22	1.42392e-22	4.25158e-17	1.69325e-27	2.25108e-26	1.29062e-46	4.01267e-46	1.6391e-36	8.88129e-30	2.25597e-21	1.9376e-25	2.45937e-22	9.79161e-18	5.84154e-31	1.37219e-21	2.43568e-37	3.35569e-32	3.04847e-29
	218				7.10075e-44	6.45757e-38	1.41817e-30	5.82317e-23	4.82507e-23	1.22254e-36	7.39257e-23	7.68833e-23	2.70632e-17	7.8237e-28	1.08817e-26	3.54447e-47	1.40224e-46	6.98584e-37	4.41417e-30	1.37196e-21	1.02939e-25	1.38288e-22	6.13024e-18	2.58579e-31	7.63266e-22	8.63778e-38	1.38596e-32	1.30253e-29
	218.5				2.42966e-44	2.6092e-38	6.84537e-31	3.41091e-23	2.72523e-23	4.63494e-37	4.22832e-23	4.13468e-23	1.71762e-17	3.59672e-28	5.23552e-27	9.6559e-48	4.87364e-47	2.96381e-37	2.18557e-30	8.32033e-22	5.44869e-26	7.74835e-23	3.82637e-18	1.13895e-31	4.22945e-22	3.04321e-38	5.69232e-33	5.53348e-30
	219				8.26443e-45	1.04906e-38	3.29094e-31	1.99201e-23	1.53406e-23	1.74696e-37	2.4106e-23	2.21471e-23	1.08692e-17	1.64515e-28	2.50717e-27	2.60929e-48	1.68472e-47	1.25169e-37	1.07801e-30	5.03188e-22	2.8734e-26	4.32613e-23	2.38112e-18	4.99186e-32	2.33473e-22	1.06515e-38	2.32484e-33	2.33729e-30
	219.5				2.79451e-45	4.19703e-39	1.57578e-31	1.1599e-23	8.60635e-24	6.546e-38	1.36984e-23	1.18156e-23	6.85783e-18	7.487e-29	1.195e-27	6.99424e-49	5.79227e-48	5.26216e-38	5.29689e-31	3.03466e-22	1.50971e-26	2.40689e-23	1.47727e-18	2.17704e-32	1.28392e-22	3.70371e-39	9.442e-34	9.81598e-31
	220				9.3934e-46	1.67085e-39	7.51488e-32	6.73376e-24	4.8121e-24	2.43851e-38	7.7589e-24	6.27855e-24	4.31416e-18	3.39011e-29	5.66903e-28	1.85971e-49	1.98067e-48	2.20215e-38	2.59275e-31	1.82507e-22	7.90284e-27	1.33438e-23	9.13748e-19	9.44744e-33	7.03365e-23	1.27942e-39	3.81331e-34	4.09881e-31
	220.5				3.13882e-46	6.61888e-40	3.56946e-32	3.89766e-24	2.68157e-24	9.03088e-39	4.38042e-24	3.32298e-24	2.70599e-18	1.5273e-29	2.67676e-28	4.90501e-50	6.73628e-49	9.17375e-39	1.26428e-31	1.09456e-22	4.12161e-27	7.37166e-24	5.63478e-19	4.07951e-33	3.83858e-23	4.39071e-40	1.53147e-34	1.70172e-31
	221				1.04264e-46	2.60906e-40	1.68863e-32	2.24937e-24	1.4893e-24	3.32499e-39	2.465e-24	1.7517e-24	1.6923e-18	6.84603e-30	1.25797e-28	1.28328e-50	2.27862e-49	3.80421e-39	6.1414e-32	6.54626e-23	2.14162e-27	4.05805e-24	3.46428e-19	1.75286e-33	2.08692e-23	1.49695e-40	6.11616e-35	7.02461e-32
	221.5				3.44292e-47	1.02338e-40	7.95646e-33	1.29427e-24	8.24351e-25	1.21704e-39	1.38263e-24	9.1972e-25	1.05523e-18	3.05321e-30	5.88423e-29	3.33036e-51	7.66599e-50	1.57036e-39	2.97189e-32	3.90424e-23	1.1087e-27	2.22605e-24	2.12341e-19	7.49434e-34	1.13028e-23	5.07021e-41	2.42895e-35	2.88311e-32
	222				1.13018e-47	3.9943e-41	3.73385e-33	7.42505e-25	4.54759e-25	4.42872e-40	7.72999e-25	4.80968e-25	6.5605e-19	1.35481e-30	2.73948e-29	8.57332e-52	2.56512e-50	6.45283e-40	1.43265e-32	2.32204e-23	5.71842e-28	1.2168e-24	1.2976e-19	3.18834e-34	6.09837e-24	1.70606e-41	9.59233e-36	1.17654e-32
	222.5				3.68799e-48	1.55131e-41	1.74521e-33	4.247e-25	2.50029e-25	1.60216e-40	4.30763e-25	2.50519e-25	4.06676e-19	5.98143e-31	1.26942e-29	2.18925e-52	8.53675e-51	2.63949e-40	6.88001e-33	1.37719e-23	2.93854e-28	6.62778e-25	7.90555e-20	1.34971e-34	3.27783e-24	5.70307e-42	3.76701e-36	4.77369e-33
	223				1.19635e-48	5.99525e-42	8.12438e-34	2.422e-25	1.37005e-25	5.76219e-41	2.39268e-25	1.29966e-25	2.5135e-19	2.62745e-31	5.85469e-30	5.54534e-53	2.82567e-51	1.07474e-40	3.29139e-33	8.14531e-24	1.50446e-28	3.59735e-25	4.80186e-20	5.68542e-35	1.75511e-24	1.89397e-42	1.47108e-36	1.92578e-33
	223.5				3.85793e-49	2.30552e-42	3.76691e-34	1.37713e-25	7.48206e-26	2.06028e-41	1.32469e-25	6.71558e-26	1.54893e-19	1.14834e-31	2.68758e-30	1.39332e-53	9.30236e-52	4.35621e-41	1.5686e-33	4.80411e-24	7.67402e-29	1.94564e-25	2.90785e-20	2.38304e-35	9.36195e-25	6.24864e-43	5.71273e-37	7.72441e-34
	224				1.23673e-49	8.8223e-43	1.73954e-34	7.80703e-26	4.07235e-26	7.32351e-42	7.31027e-26	3.45622e-26	9.51706e-20	4.99352e-32	1.22794e-30	3.47264e-54	3.04586e-52	1.75764e-41	7.44709e-34	2.82559e-24	3.89994e-29	1.0486e-25	1.75558e-20	9.93902e-36	4.97479e-25	2.04807e-43	2.20606e-37	3.08055e-34
	224.5				3.94112e-50	3.35929e-43	8.00081e-35	4.41271e-26	2.20906e-26	2.58803e-42	4.02102e-26	1.77167e-26	5.83035e-20	2.16047e-32	5.58408e-31	8.58533e-55	9.91904e-53	7.05938e-42	3.52211e-34	1.65728e-24	1.97464e-29	5.63143e-26	1.0567e-20	4.1248e-36	2.63347e-25	6.6689e-44	8.47146e-38	1.22151e-34
	225				1.2485e-50	1.27282e-43	3.66511e-35	2.48676e-26	1.19428e-26	9.09229e-43	2.20458e-26	9.04544e-27	3.56129e-20	9.30025e-33	2.52747e-31	2.10544e-55	3.21273e-53	2.82242e-42	1.65944e-34	9.69333e-25	9.96113e-30	3.01367e-26	6.34121e-21	1.70336e-36	1.38876e-25	2.1573e-44	3.23494e-38	4.8158e-35
	225.5				3.93175e-51	4.79884e-44	1.67221e-35	1.39724e-26	6.43497e-27	3.17566e-43	1.20476e-26	4.59982e-27	2.1689e-20	3.98331e-33	1.13862e-31	5.12172e-56	1.03496e-53	1.12329e-42	7.78861e-35	5.6538e-25	5.00637e-30	1.60708e-26	3.79381e-21	6.99933e-37	7.29581e-26	6.93291e-45	1.2284e-38	1.88776e-35
	226				1.23085e-51	1.80036e-44	7.59889e-36	7.82738e-27	3.45561e-27	1.10268e-43	6.56239e-27	2.32978e-27	1.31702e-20	1.69745e-33	5.10542e-32	1.23588e-56	3.316e-54	4.45023e-43	3.64167e-35	3.28851e-25	2.50687e-30	8.53973e-27	2.2629e-21	2.86188e-37	3.81825e-26	2.21345e-45	4.63856e-39	7.35746e-36
	226.5				3.83048e-52	6.72101e-45	3.43922e-36	4.37192e-27	1.84944e-27	3.80646e-44	3.56295e-27	1.17532e-27	7.97381e-21	7.19706e-34	2.27847e-32	2.9582e-57	1.0567e-54	1.75505e-43	1.69623e-35	1.90743e-25	1.25064e-30	4.52186e-27	1.34567e-21	1.16438e-37	1.99067e-26	7.02053e-46	1.74177e-39	2.85112e-36
	227				1.18502e-52	2.49667e-45	1.55033e-36	2.43465e-27	9.86495e-28	1.30631e-44	1.92816e-27	5.90552e-28	4.81348e-21	3.0361e-34	1.01208e-32	7.02368e-58	3.34913e-55	6.8899e-44	7.87061e-36	1.10329e-25	6.21622e-31	2.38591e-27	7.97811e-22	4.71389e-38	1.03391e-26	2.21218e-46	6.50381e-40	1.09852e-36
	227.5				3.64436e-53	9.22872e-46	6.96048e-37	1.35179e-27	5.24431e-28	4.45687e-45	1.04007e-27	2.95547e-28	2.89716e-21	1.27433e-34	4.4745e-33	1.65421e-58	1.05574e-55	2.69249e-44	3.6381e-36	6.36384e-26	3.07832e-31	1.25446e-27	4.71569e-22	1.89894e-38	5.34945e-27	6.92496e-47	2.41496e-40	4.20826e-37
	228				1.11415e-53	3.39448e-46	3.11248e-37	7.48327e-28	2.77856e-28	1.51171e-45	5.59198e-28	1.47319e-28	1.73863e-21	5.32171e-35	1.96895e-33	3.86459e-59	3.30998e-56	1.0474e-44	1.67526e-36	3.6605e-26	1.51878e-31	6.57245e-28	2.77892e-22	7.61184e-39	2.75728e-27	2.15359e-47	8.91703e-41	1.60289e-37
	228.5				3.38604e-54	1.24239e-46	1.38621e-37	4.13031e-28	1.4672e-28	5.09756e-46	2.99679e-28	7.314e-29	1.04031e-21	2.21118e-35	8.62348e-34	8.95582e-60	1.03214e-56	4.0559e-45	7.6848e-37	2.09968e-26	7.46565e-32	3.43132e-28	1.63265e-22	3.03608e-39	1.41579e-27	6.65361e-48	3.27414e-41	6.0703e-38
	229				1.02297e-54	4.52475e-47	6.14895e-38	2.27291e-28	7.72145e-29	1.70888e-46	1.60079e-28	3.61673e-29	6.20634e-22	9.14116e-36	3.75915e-34	2.05871e-60	3.20107e-57	1.56343e-45	3.51175e-37	1.20103e-26	3.65623e-32	1.7851e-28	9.56298e-23	1.20499e-39	7.24208e-28	2.04221e-48	1.19548e-41	2.28571e-38
	229.5				3.07229e-55	1.63977e-47	2.7166e-38	1.24707e-28	4.04991e-29	5.69529e-47	8.52306e-29	1.78131e-29	3.69174e-22	3.75995e-36	1.63101e-34	4.69431e-61	9.87407e-58	5.99914e-46	1.59866e-37	6.85092e-27	1.784e-32	9.25394e-29	5.58444e-23	4.75879e-40	3.69039e-28	6.22716e-49	4.34062e-42	8.55729e-39
	230				9.17246e-56	5.91322e-48	1.19538e-38	6.82199e-29	2.11705e-29	1.88702e-47	4.52318e-29	8.73836e-30	2.1895e-22	1.53875e-36	7.04342e-35	1.06179e-61	3.02929e-58	2.29148e-46	7.2499e-38	3.89702e-27	8.67255e-33	4.78033e-29	3.25126e-23	1.87006e-40	1.87338e-28	1.88638e-49	1.56722e-42	3.18534e-39
	230.5				2.72229e-56	2.12186e-48	5.23884e-39	3.72082e-29	1.10295e-29	6.21573e-48	2.39265e-29	4.26957e-30	1.29474e-22	6.26551e-37	3.02739e-35	2.38227e-62	9.24337e-59	8.71284e-47	3.27528e-38	2.21059e-27	4.20042e-33	2.46067e-29	1.88716e-23	7.31244e-41	9.47386e-29	5.67696e-50	5.62696e-43	1.17891e-39
	231				8.03172e-57	7.5764e-49	2.28675e-39	2.02337e-29	5.72688e-30	2.03546e-48	1.26153e-29	2.07779e-30	7.63373e-23	2.53834e-37	1.29513e-35	5.30191e-63	2.8052e-59	3.29778e-47	1.47403e-38	1.25047e-27	2.0269e-33	1.26216e-29	1.09207e-23	2.8452e-41	4.77279e-29	1.69727e-50	2.00903e-43	4.33821e-40
	231.5				2.35564e-57	2.69191e-49	9.94156e-40	1.09703e-29	2.9636e-30	6.62659e-49	6.62987e-30	1.00713e-30	4.48758e-23	1.02317e-37	5.51464e-36	1.17047e-63	8.46721e-60	1.24251e-47	6.60856e-39	7.05389e-28	9.7446e-34	6.45123e-30	6.30057e-24	1.10157e-41	2.39532e-29	5.0412e-51	7.13287e-44	1.58725e-40
	232				6.86804e-58	9.51724e-50	4.3047e-40	5.93027e-30	1.52848e-30	2.14473e-49	3.47294e-30	4.86217e-31	2.63032e-23	4.10343e-38	2.33712e-36	2.56318e-64	2.54192e-60	4.6601e-48	2.95154e-39	3.96803e-28	4.66756e-34	3.28576e-30	3.62404e-24	4.24378e-42	1.19757e-29	1.48753e-51	2.51831e-44	5.77411e-41
	232.5				1.99059e-58	3.34822e-50	1.85645e-40	3.19623e-30	7.85665e-31	6.90097e-50	1.81332e-30	2.33798e-31	1.53718e-23	1.63739e-38	9.85831e-37	5.56781e-65	7.58974e-61	1.73983e-48	1.3132e-39	2.22594e-28	2.22745e-34	1.66761e-30	2.07822e-24	1.62682e-42	5.96462e-30	4.36059e-52	8.84143e-45	2.08847e-41
	233				5.73532e-59	1.17211e-50	7.97402e-41	1.71755e-30	4.02489e-31	2.20752e-50	9.43712e-31	1.11974e-31	8.95698e-24	6.5007e-39	4.13889e-37	1.19971e-65	2.25391e-61	6.46603e-49	5.82046e-40	1.24521e-28	1.05906e-34	8.43368e-31	1.18816e-24	6.20546e-43	2.95944e-30	1.26991e-52	3.08676e-45	7.51065e-42
	233.5				1.6427e-59	4.08296e-51	3.41133e-41	9.2022e-31	2.05499e-31	7.02026e-51	4.89541e-31	5.34141e-32	5.20378e-24	2.56787e-39	1.72952e-37	2.56424e-66	6.65717e-62	2.39213e-49	2.56995e-40	6.9464e-29	5.01677e-35	4.25017e-31	6.77245e-25	2.35534e-43	1.46279e-30	3.67408e-53	1.07164e-45	2.68554e-42
	234				4.67718e-60	1.41526e-51	1.45352e-41	4.91566e-31	1.04569e-31	2.21951e-51	2.53119e-31	2.53781e-32	3.01437e-24	1.00923e-39	7.19324e-38	5.43661e-67	1.95563e-62	8.80946e-50	1.1304e-40	3.86428e-29	2.36768e-35	2.13432e-31	3.84858e-25	8.89565e-44	7.20281e-31	1.05602e-53	3.69967e-46	9.5475e-43
	234.5				1.32384e-60	4.88143e-52	6.1684e-42	2.61807e-31	5.30317e-32	6.97618e-52	1.30451e-31	1.20096e-32	1.74098e-24	3.94648e-40	2.97772e-38	1.14337e-67	5.71384e-63	3.22947e-50	4.95317e-41	2.14373e-29	1.1133e-35	1.06802e-31	2.18042e-25	3.34309e-44	3.53318e-31	3.0154e-54	1.27012e-46	3.37484e-43
	235				3.72487e-61	1.67537e-52	2.60721e-42	1.39024e-31	2.68044e-32	2.17988e-52	6.70123e-32	5.66057e-33	1.00256e-24	1.53544e-40	1.22688e-38	2.38523e-68	1.6604e-63	1.1785e-50	2.1621e-41	1.18593e-29	5.21552e-36	5.32556e-32	1.23159e-25	1.25015e-44	1.72654e-31	8.55393e-55	4.33601e-47	1.1861e-43
	235.5				1.04187e-61	5.72172e-53	1.09757e-42	7.36051e-32	1.35025e-32	6.77181e-53	3.43122e-32	2.6574e-33	5.75638e-25	5.94377e-41	5.03129e-39	4.93588e-69	4.79892e-64	4.28101e-51	9.40177e-42	6.54246e-30	2.43431e-36	2.64616e-32	6.93549e-26	4.65184e-45	8.40487e-32	2.41065e-55	1.47199e-47	4.1447e-44
	236				2.89694e-62	1.94444e-53	4.60194e-43	3.88539e-32	6.77896e-33	2.09137e-53	1.75117e-32	1.24256e-33	3.2954e-25	2.28925e-41	2.0536e-39	1.01318e-69	1.37948e-64	1.54803e-51	4.07273e-42	3.59926e-30	1.132e-36	1.31018e-32	3.8938e-26	1.72239e-45	4.07597e-32	6.74919e-56	4.9692e-48	1.44003e-44
	236.5				8.00741e-63	6.57531e-54	1.92177e-43	2.04489e-32	3.39195e-33	6.42117e-54	8.90827e-33	5.78686e-34	1.88099e-25	8.77264e-42	8.34281e-40	2.06298e-70	3.94398e-65	5.57223e-52	1.75753e-42	1.97459e-30	5.24456e-37	6.46419e-33	2.17949e-26	6.34577e-46	1.96914e-32	1.87723e-56	1.66815e-48	4.97454e-45
	237				2.20024e-63	2.21253e-54	7.99311e-44	1.07304e-32	1.69151e-33	1.95998e-54	4.51695e-33	2.68431e-34	1.0705e-25	3.3448e-42	3.3734e-40	4.1667e-71	1.12149e-65	1.99663e-52	7.55547e-43	1.08026e-30	2.42084e-37	3.17805e-33	1.21625e-26	2.32639e-46	9.47696e-33	5.18716e-57	5.56866e-49	1.7086e-45
	237.5				6.00997e-64	7.40823e-55	3.31117e-44	5.61395e-33	8.40692e-34	5.94765e-55	2.28288e-33	1.24018e-34	6.07441e-26	1.26886e-42	1.35763e-40	8.3479e-72	3.17177e-66	7.12167e-53	3.23566e-43	5.89351e-31	1.11331e-37	1.55695e-33	6.76665e-27	8.48645e-47	4.54367e-33	1.42394e-57	1.84856e-49	5.83488e-46
	238				1.63193e-64	2.46827e-55	1.36616e-44	2.9284e-33	4.16427e-34	1.7943e-55	1.15002e-33	5.70696e-35	3.43672e-26	4.78919e-43	5.4382e-41	1.65902e-72	8.92179e-67	2.52862e-53	1.3804e-43	3.20633e-31	5.10104e-38	7.60067e-34	3.75329e-27	3.08046e-47	2.17015e-33	3.8833e-58	6.10215e-50	1.9812e-46
	238.5				4.40508e-65	8.18319e-56	5.614e-45	1.52301e-33	2.05579e-34	5.38144e-56	5.7745e-34	2.61569e-35	1.93867e-26	1.79851e-43	2.16814e-41	3.27048e-73	2.49601e-67	8.93723e-54	5.86663e-44	1.73954e-31	2.3286e-38	3.69739e-34	2.07556e-27	1.11263e-47	1.03256e-33	1.0521e-58	2.00308e-50	6.68851e-47
	239				1.18204e-65	2.69963e-56	2.29771e-45	7.89738e-34	1.01148e-34	1.60457e-56	2.89008e-34	1.19408e-35	1.09039e-26	6.72001e-44	8.6036e-42	6.3953e-74	6.94518e-68	3.14441e-54	2.48379e-44	9.41131e-32	1.05907e-38	1.79227e-34	1.14431e-27	3.99881e-48	4.8943e-34	2.83182e-59	6.53857e-51	2.2451e-47
	239.5				3.15309e-66	8.86215e-57	9.36639e-46	4.08294e-34	4.95993e-35	4.75636e-57	1.44175e-34	5.42931e-36	6.11482e-27	2.49821e-44	3.39806e-42	1.2405e-74	1.92205e-68	1.10127e-54	1.04757e-44	5.07758e-32	4.79895e-39	8.65722e-35	6.28979e-28	1.43007e-48	2.31105e-34	7.57215e-60	2.12243e-51	7.49284e-48
	240				8.36114e-67	2.89485e-57	3.80278e-46	2.10461e-34	2.42399e-35	1.40167e-57	7.16898e-35	2.45878e-36	3.41904e-27	9.24045e-45	1.3358e-42	2.38684e-75	5.29044e-69	3.8394e-55	4.40141e-45	2.73183e-32	2.16652e-39	4.16695e-35	3.44679e-28	5.08895e-49	1.08711e-34	2.01151e-60	6.85095e-52	2.48635e-48
	240.5				2.20404e-67	9.40947e-58	1.53774e-46	1.08163e-34	1.18066e-35	4.1065e-58	3.55313e-35	1.10907e-36	1.9061e-27	3.40064e-45	5.2265e-43	4.5555e-76	1.44831e-69	1.33245e-55	1.84223e-45	1.46569e-32	9.74474e-40	1.99859e-35	1.88313e-28	1.80196e-49	5.09431e-35	5.30851e-61	2.19905e-52	8.20318e-49
	241				5.77564e-68	3.04338e-58	6.19322e-47	5.54238e-35	5.73137e-36	1.19606e-58	1.75529e-35	4.98269e-37	1.05951e-27	1.24518e-45	2.03535e-43	8.62457e-77	3.94345e-70	4.60316e-56	7.68132e-46	7.8419e-33	4.36689e-40	9.552e-36	1.02572e-28	6.34904e-50	2.37816e-35	1.39178e-61	7.01918e-53	2.69096e-49
	241.5				1.50454e-68	9.7949e-59	2.48429e-47	2.83154e-35	2.77287e-36	3.46332e-59	8.64319e-36	2.22963e-37	5.87202e-28	4.53636e-46	7.88911e-44	1.61967e-77	1.06791e-70	1.58299e-56	3.19058e-46	4.18399e-33	1.9497e-40	4.54915e-36	5.57012e-29	2.22595e-50	1.10597e-35	3.62509e-62	2.22795e-53	8.77682e-50
	242				3.89615e-69	3.13687e-59	9.92526e-48	1.4423e-35	1.33702e-36	9.96978e-60	4.24214e-36	9.93721e-38	3.24481e-28	1.64432e-46	3.04351e-44	3.0172e-78	2.87632e-71	5.41899e-57	1.32022e-46	2.22613e-33	8.67272e-41	2.1589e-36	3.01567e-29	7.76551e-51	5.12376e-36	9.38023e-63	7.03219e-54	2.84624e-50
	242.5				1.00298e-69	9.99642e-60	3.94942e-48	7.32488e-36	6.42521e-37	2.85322e-60	2.0753e-36	4.41125e-38	1.78777e-28	5.93021e-47	1.16864e-44	5.57531e-79	7.70518e-72	1.84661e-57	5.44207e-47	1.18114e-33	3.84358e-41	1.02094e-36	1.62776e-29	2.69569e-51	2.36473e-36	2.41133e-63	2.20721e-54	9.17722e-51
	243				2.56668e-70	3.1699e-60	1.56523e-48	3.70897e-36	3.07733e-37	8.11781e-61	1.01196e-36	1.95039e-38	9.82094e-29	2.12793e-47	4.4663e-45	1.02193e-79	2.05293e-72	6.26396e-58	2.23473e-47	6.24947e-34	1.69711e-41	4.81096e-37	8.75954e-30	9.31138e-52	1.08722e-36	6.15813e-64	6.88909e-55	2.94209e-51
	243.5				6.52948e-71	1.00023e-60	6.17838e-49	1.87247e-36	1.46893e-37	2.29614e-61	4.91849e-37	8.5891e-39	5.37917e-29	7.59711e-48	1.69892e-45	1.85807e-80	5.44011e-73	2.11514e-58	9.14167e-48	3.29743e-34	7.46583e-42	2.25907e-37	4.69956e-30	3.2004e-52	4.97968e-37	1.56239e-64	2.1382e-55	9.37787e-52
	244				1.65124e-71	3.14053e-61	2.42898e-49	9.42511e-37	6.98817e-38	6.45676e-62	2.38279e-37	3.76736e-39	2.93764e-29	2.69863e-48	6.43215e-46	3.35114e-81	1.43379e-73	7.10965e-59	3.72536e-48	1.735e-34	3.27219e-42	1.05704e-37	2.51373e-30	1.09456e-52	2.27212e-37	3.93801e-65	6.59936e-56	2.97206e-52
	244.5				4.15113e-72	9.81206e-62	9.51098e-50	4.73005e-37	3.31334e-38	1.80504e-62	1.15061e-37	1.64586e-39	1.59956e-29	9.53767e-49	2.42382e-46	5.99527e-82	3.75845e-74	2.37889e-59	1.51235e-48	9.10357e-35	1.42887e-42	4.92858e-38	1.3405e-30	3.72497e-53	1.03277e-37	9.86081e-66	2.02545e-56	9.36519e-53
	245				1.03741e-72	3.05049e-62	3.70919e-50	2.36676e-37	1.56569e-38	5.01663e-63	5.538e-38	7.1616e-40	8.68409e-30	3.35386e-49	9.0908e-47	1.06393e-82	9.79885e-75	7.92349e-60	6.11618e-49	4.76339e-35	6.2164e-43	2.2899e-38	7.12687e-31	1.26139e-53	4.67654e-38	2.453e-66	6.18172e-57	2.93413e-53
	245.5				2.57725e-73	9.43696e-63	1.44074e-50	1.18074e-37	7.37371e-39	1.3861e-63	2.65684e-38	3.10379e-40	4.70076e-30	1.17342e-49	3.39363e-47	1.87287e-83	2.54089e-75	2.6271e-60	2.46404e-49	2.48548e-35	2.6945e-43	1.06017e-38	3.7776e-31	4.25033e-54	2.10955e-38	6.06219e-67	1.87613e-57	9.14004e-54
	246				6.36486e-74	2.905e-63	5.57372e-51	5.873e-38	3.46102e-39	3.80743e-64	1.27047e-38	1.3398e-40	2.53707e-30	4.08473e-50	1.26091e-47	3.2703e-84	6.553e-76	8.67068e-61	9.88914e-50	1.29329e-35	1.16362e-43	4.89104e-39	1.99627e-31	1.42509e-54	9.47983e-39	1.48837e-67	5.6622e-58	2.83088e-54
	246.5				1.5626e-74	8.89842e-64	2.14762e-51	2.91257e-38	1.61905e-39	1.03974e-64	6.05546e-39	5.76038e-41	1.36526e-30	1.41474e-50	4.66299e-48	5.66444e-85	1.68089e-76	2.84871e-61	3.95376e-50	6.71078e-36	5.00654e-44	2.2485e-39	1.05174e-31	4.7545e-55	4.24382e-39	3.63027e-68	1.69931e-58	8.71763e-55
	247				3.81356e-75	2.71226e-64	8.24179e-52	1.44013e-38	7.54841e-40	2.82276e-65	2.87685e-39	2.46676e-41	7.32521e-31	4.87524e-51	1.71634e-48	9.73226e-86	4.28827e-77	9.31663e-62	1.57472e-50	3.47248e-36	2.14614e-44	1.03003e-39	5.52436e-32	1.57839e-55	1.8926e-39	8.79663e-69	5.07141e-59	2.6692e-55
	247.5				9.25207e-76	8.22627e-65	3.1502e-52	7.09962e-39	3.50743e-40	7.61866e-66	1.3623e-39	1.05212e-41	3.91872e-31	1.67155e-51	6.28786e-49	1.65867e-86	1.0881e-77	3.03311e-62	6.24797e-51	1.79183e-36	9.16579e-45	4.70187e-40	2.89295e-32	5.21398e-56	8.40826e-40	2.11759e-69	1.50505e-59	8.12583e-56
	248				2.23138e-76	2.48271e-65	1.19925e-52	3.48962e-39	1.62428e-40	2.04427e-66	6.43005e-40	4.46962e-42	2.09021e-31	5.70224e-52	2.29277e-49	2.80409e-87	2.746e-78	9.82955e-63	2.46954e-51	9.22031e-37	3.9001e-45	2.13874e-40	1.51038e-32	1.71384e-56	3.72133e-40	5.06425e-70	4.4416e-60	2.45957e-56
	248.5				5.34973e-77	7.45593e-66	4.54705e-53	1.71013e-39	7.49672e-41	5.45323e-67	3.02512e-40	1.89121e-42	1.11162e-31	1.93542e-52	8.32104e-50	4.70232e-88	6.89247e-79	3.171e-63	9.72376e-52	4.73134e-37	1.65338e-45	9.69415e-41	7.86167e-33	5.60553e-57	1.64073e-40	1.2032e-70	1.30346e-60	7.40212e-57
	249				1.27502e-77	2.22808e-66	1.71714e-53	8.35586e-40	3.44842e-41	1.44619e-67	1.41859e-40	7.97024e-43	5.89441e-32	6.53597e-53	3.00575e-50	7.82207e-89	1.72065e-79	1.0183e-63	3.81412e-52	2.42111e-37	6.98338e-46	4.37852e-41	4.07972e-33	1.82435e-57	7.20644e-41	2.83993e-71	3.80381e-61	2.21492e-57
	249.5				3.02083e-78	6.62537e-67	6.4585e-54	4.07063e-40	1.58091e-41	3.81287e-68	6.63063e-41	3.34556e-43	3.11635e-32	2.19608e-53	1.08066e-50	1.29068e-89	4.27225e-80	3.25517e-64	1.49038e-52	1.23548e-37	2.93867e-46	1.97066e-41	2.11072e-33	5.90807e-58	3.15319e-41	6.65925e-72	1.10385e-61	6.58967e-58
	250				7.11478e-79	1.96039e-67	2.41942e-54	1.97715e-40	7.22326e-42	9.99387e-69	3.08916e-41	1.39872e-43	1.64275e-32	7.3416e-54	3.86708e-51	2.11253e-90	1.05503e-80	1.03583e-64	5.8015e-53	6.28703e-38	1.23205e-46	8.83812e-42	1.08872e-33	1.90383e-58	1.37444e-41	1.55128e-72	3.18542e-62	1.94928e-58

## Sheet: Fasting glucose
												Graphing data
												M35	M45	M55	M65	M75	M85		F35	F45	F55	F65	F75	F85
											UCI	4.69263	4.81933	4.74068	5.81748	5.45243	8.92511		4.25679	4.64464	5.0025	5.04615	4.75	3.76667
											LCI	3.94421	4.04352	3.77232	4.69502	3.92939	1.02489		3.98838	4.3109	4.53986	4.54074	3.99216	-0.623539
											Mean	4.31842	4.43143	4.2565	5.25625	4.69091	4.975		4.25679	4.64464	5.0025	5.04615	4.75	3.76667
	Observed mean fasting glucose from Agincourt (HIV NCD 2010)																					Theoretical minimum Height(m)/weight(kg)2 for World
																						Exposure distribution				M35	M45	M55	M65	M75	M85							F35	F45	F55	F65	F75	F85	F55	F60	F65	F70	F75	F80
																					1	Mean				4.9	4.9	4.9	4.9	4.9	4.9							4.9	4.9	4.9	4.9	4.9	4.9	4.9	4.9	4.9	4.9	4.9	4.9
																					2	Standard deviation				0.3	0.3	0.3	0.3	0.3	0.3							0.3	0.3	0.3	0.3	0.3	0.3	0.3	0.3	0.3	0.3	0.3	0.3
	Exposure distribution		M35	M45	M55	M65	M75	M85								F35	F45	F55	F65	F75	F85
1	Mean		4.31842	4.43143	4.2565	5.25625	4.69091	4.975								4.25679	4.64464	5.0025	5.04615	4.75	3.76667
2	Standard deviation		1.13848	1.12923	1.03454	1.05323	1.13354	2.48244								1.21387	1.24622	1.44657	1.25131	1.4222	1.7673
																F35	F45	F55	F65	F75	F85
			M35	M45	M55	M65	M75	M85						standard error		0.134875	0.166533	0.228722	0.245403	0.355551	1.02035
	standard error		0.184686	0.190875	0.231329	0.263307	0.341775	1.24122						LCI		3.98838	4.3109	4.53986	4.54074	3.99216	-0.623539
	LCI		3.94421	4.04352	3.77232	4.69502	3.92939	1.02489						UCI		4.5252	4.97838	5.46514	5.55157	5.50784	8.15687
	UCI		4.69263	4.81933	4.74068	5.81748	5.45243	8.92511						Mean		4.25679	4.64464	5.0025	5.04615	4.75	3.76667
	Mean		4.31842	4.43143	4.2565	5.25625	4.69091	4.975

## Sheet: PIFGlucose
CRA Methodology Sheet				Population	Agincourt
Condition	Stroke			Year	2007-11
				Exposure:	glucose in blood/mmol per litre
	Proportional YLL due to blood glucose																					Subcause as a proportion of YLD due to W108 Cerebrovascular disease
					M35	M45	M55	M65	M75	M85							F35	F45	F55	F65	F75	F85
	Ischaemic stroke				0.825	0.825	0.825	0.825	0.825	0.825							0.825	0.825	0.825	0.825
	Population attributable fraction for YLL
					M35	M45	M55	M65	M75	M85							F35	F45	F55	F65	F75	F85
					-0.00936519	-0.00417276	-0.00845585	0.0283914	0.00612287	-0.0771824							-0.0188655	0.00231034	0.0127524	0.0199074	-0.00218381	-0.168308
	Log relative risk for one unit increase in exposure for World
					M35	M45	M55	M65	M75	M85							F35	F45	F55	F65	F75	F85
	Beta value				0.075547	0.064458	0.0569049	0.0569049	0.0569049	0.0413927							0.075547	0.064458	0.0569049	0.0569049	0.0569049	0.0413927
	Exposure unit				M25	M30	M35	M40	M45	M50							F25	F30	F35	F40	F45	F50
	2				0.00440633	0.00347855	0.00357344	0.000318262	0.00210261	0.00783724							0.00583671	0.00336825	0.00319944	0.00164702	0.00432575	0.0136965
	2.1				0.00524909	0.00419281	0.00439159	0.000424924	0.00258239	0.0082182							0.0067797	0.0039807	0.00368426	0.00199435	0.0049435	0.0144703
	2.2				0.00620499	0.00501425	0.00534687	0.000562242	0.00314704	0.00860371							0.00782179	0.00467433	0.00422233	0.00239956	0.0056216	0.015239
	2.3				0.00727859	0.00594979	0.00644941	0.000737258	0.00380544	0.00899269							0.00896302	0.00545359	0.00481591	0.00286872	0.00636119	0.0159973
	2.4				0.00847233	0.00700472	0.00770695	0.000958079	0.0045659	0.00938402							0.0102013	0.00632193	0.00546674	0.00340776	0.00716258	0.0167396
	2.5				0.00978605	0.00818228	0.00912403	0.00123386	0.00543586	0.00977651							0.0115321	0.00728149	0.00617595	0.00402233	0.00802516	0.0174604
	2.6				0.0112166	0.00948314	0.0107012	0.00157478	0.00642141	0.0101689							0.0129483	0.00833286	0.0069439	0.00471751	0.00894727	0.0181539
	2.7				0.0127575	0.010905	0.0124343	0.00199184	0.00752684	0.0105599							0.0144402	0.00947484	0.00777012	0.0054976	0.00992614	0.0188147
	2.8				0.0143985	0.012442	0.0143137	0.00249676	0.00875416	0.0109481							0.015995	0.0107042	0.0086532	0.00636592	0.0109578	0.0194372
	2.9				0.0161257	0.0140848	0.016324	0.00310158	0.0101027	0.0113322							0.0175973	0.0120154	0.0095907	0.00732444	0.012037	0.0200162
	3				0.0179214	0.0158199	0.0184434	0.00381833	0.0115685	0.0117108							0.0192293	0.0134007	0.0105791	0.00837365	0.0131573	0.0205464
	3.1				0.0197639	0.0176301	0.0206443	0.00465854	0.0131444	0.0120824							0.0208705	0.0148497	0.0116137	0.0095122	0.014311	0.0210233
	3.2				0.0216283	0.0194938	0.0228928	0.00563263	0.0148191	0.0124455							0.0224985	0.0163499	0.0126887	0.0107368	0.015489	0.0214425
	3.3				0.0234867	0.0213862	0.0251502	0.00674927	0.0165777	0.0127988							0.0240895	0.017886	0.0137972	0.0120418	0.0166813	0.0218002
	3.4				0.0253087	0.023279	0.0273732	0.00801471	0.0184013	0.0131408							0.0256186	0.0194409	0.0149309	0.0134196	0.0178768	0.022093
	3.5				0.0270625	0.0251415	0.0295156	0.009432	0.020267	0.0134701							0.0270604	0.0209954	0.0160808	0.0148597	0.0190635	0.0223181
	3.6				0.0287154	0.0269408	0.0315297	0.0110003	0.0221489	0.0137852							0.02839	0.0225286	0.0172366	0.0163496	0.0202287	0.0224735
	3.7				0.0302351	0.0286434	0.033368	0.0127142	0.0240179	0.0140848							0.0295836	0.0240186	0.0183875	0.0178745	0.0213593	0.0225576
	3.8				0.0315906	0.0302157	0.0349851	0.0145633	0.0258426	0.0143676							0.0306187	0.0254429	0.0195217	0.0194171	0.0224418	0.0225696
	3.9				0.0327532	0.0316253	0.0363394	0.0165317	0.0275905	0.0146322							0.0314758	0.0267786	0.020627	0.0209585	0.0234629	0.0225095
	4				0.0336975	0.0328421	0.0373952	0.0185976	0.0292282	0.0148777							0.032138	0.0280035	0.021691	0.0224783	0.0244095	0.0223777
	4.1				0.0344026	0.0338394	0.0381237	0.020734	0.030723	0.0151027							0.0325923	0.0290965	0.0227012	0.0239549	0.0252691	0.0221756
	4.2				0.0348526	0.0345945	0.0385049	0.0229083	0.032044	0.0153062							0.0328293	0.0300381	0.0236451	0.0253659	0.0260299	0.0219051
	4.3				0.035037	0.0350902	0.0385283	0.0250835	0.0331627	0.0154873							0.0328445	0.0308112	0.0245109	0.026689	0.0266814	0.0215688
	4.4				0.0349518	0.035315	0.0381932	0.0272187	0.0340543	0.0156452							0.0326373	0.0314013	0.0252873	0.0279024	0.0272143	0.0211697
	4.5				0.0345988	0.0352636	0.0375089	0.0292707	0.0346988	0.0157791							0.0322122	0.0317973	0.0259638	0.0289853	0.0276209	0.0207115
	4.6				0.0339861	0.0349372	0.0364943	0.0311949	0.0350814	0.0158883							0.0315775	0.0319917	0.0265314	0.0299184	0.0278954	0.0201986
	4.7				0.0331277	0.0343435	0.0351769	0.0329472	0.0351933	0.0159723							0.030746	0.0319806	0.0269821	0.030685	0.0280336	0.0196353
	4.8				0.0320428	0.0334961	0.0335917	0.0345445	0.0350318	0.0160307							0.0297339	0.0317644	0.0273096	0.0312709	0.0280336	0.0190268
	4.9				0.0307552	0.0324145	0.0317796	0.0359792	0.0346008	0.0160693							0.0285606	0.0313472	0.0275427	0.0317284	0.0278954	0.0183781
	5				0.0292925	0.0311227	0.0297857	0.0371371	0.0339452	0.0161344							0.0272481	0.0307655	0.0277367	0.0320622	0.0276953	0.0176949
	5.1				0.0276849	0.0296918	0.0276572	0.0379884	0.0331481	0.0161735							0.02582	0.03012	0.0277989	0.0321933	0.0274104	0.0169825
	5.2				0.0260976	0.0281981	0.0254803	0.0385104	0.0321187	0.0161865							0.0244245	0.0292987	0.0277284	0.0321192	0.0269946	0.016285
	5.3				0.0244232	0.0265703	0.0233155	0.0386892	0.0308801	0.0161731							0.0229626	0.0283169	0.0275263	0.0318412	0.026454	0.0155831
	5.4				0.0226806	0.0248409	0.0211362	0.0385201	0.0294591	0.0161336							0.0214422	0.0271923	0.0271953	0.0313646	0.0257963	0.0148638
	5.5				0.0209004	0.0230426	0.0189824	0.0380075	0.0278855	0.0160681							0.0198871	0.0259449	0.0267403	0.0306985	0.025031	0.0141324
	5.6				0.019112	0.0212076	0.0168896	0.0371652	0.0261914	0.0159769							0.01832	0.0245957	0.0261674	0.0298553	0.0241686	0.013394
	5.7				0.0173422	0.0193662	0.0148877	0.0360154	0.0244095	0.0158605							0.0167623	0.0231671	0.0254848	0.0288504	0.0232208	0.0126537
	5.8				0.0156154	0.0175466	0.0130011	0.0345879	0.0225725	0.0157194							0.0152332	0.0216814	0.0247017	0.0277018	0.0222001	0.011916
	5.9				0.0139525	0.0157737	0.0112479	0.032919	0.0207119	0.0155543							0.01375	0.0201607	0.0238285	0.0264297	0.0211197	0.0111855
	6				0.0123709	0.0140692	0.00964069	0.0310494	0.0188574	0.0153659							0.0123273	0.0186264	0.0228766	0.0250554	0.0199927	0.0104662
	6.1				0.0108842	0.0124509	0.00818627	0.0290232	0.0170358	0.0151552							0.010977	0.0170984	0.0218579	0.0236013	0.0188325	0.00976185
	6.2				0.0095026	0.0109327	0.00688662	0.0268857	0.0152708	0.0149232							0.00970856	0.015595	0.0207851	0.0220901	0.0176522	0.00907579
	6.3				0.00823262	0.00952455	0.00573942	0.0246821	0.0135826	0.0146709							0.00852859	0.0141325	0.0196707	0.0205441	0.0164642	0.00841098
	6.4				0.00707754	0.00823299	0.00473884	0.0224558	0.0119874	0.0143995							0.00744136	0.012725	0.0185273	0.0189846	0.0152805	0.00776995
	6.5				0.00603777	0.00706097	0.00387631	0.020247	0.0104975	0.0141102							0.00644881	0.0113841	0.0173672	0.0174318	0.0141119	0.00715483
	6.6				0.00511117	0.0060085	0.00314129	0.0180916	0.00912146	0.0138043							0.00555085	0.0101191	0.0162021	0.0159041	0.0129684	0.00656735
	6.7				0.00429351	0.00507296	0.00252196	0.0160206	0.00786439	0.0134831							0.00474561	0.00893697	0.0150431	0.0144179	0.0118588	0.00600884
	6.8				0.00357894	0.00424963	0.00200591	0.0140593	0.006728	0.0131481							0.00402975	0.00784227	0.0139005	0.0129874	0.0107907	0.00548025
	6.9				0.00296037	0.00353212	0.00158062	0.0122274	0.00571119	0.0128005							0.00339872	0.0068375	0.0127833	0.0116244	0.00977034	0.00498218
	7				0.00242989	0.00291282	0.00123391	0.0105388	0.00481047	0.012442							0.00284712	0.0059232	0.0117	0.0103381	0.00880283	0.0045149
	7.1				0.00197914	0.00238334	0.000954298	0.00900186	0.00402039	0.0120739							0.00236891	0.00509823	0.0106573	0.00913569	0.00789202	0.00407837
	7.2				0.00159962	0.00193487	0.000731183	0.00762005	0.00333403	0.0116977							0.00195769	0.00435999	0.00966135	0.00802171	0.00704056	0.00367227
	7.3				0.00128293	0.00155852	0.000555022	0.00639247	0.00274341	0.0113148							0.00160692	0.00370472	0.00871669	0.00699872	0.00624998	0.00329603
	7.4				0.00102104	0.00124557	0.000417384	0.00531453	0.00223991	0.0109267							0.00131007	0.00312773	0.0078269	0.00606732	0.00552081	0.00294889
	7.5				0.000806361	0.000987681	0.00031096	0.0043787	0.00181465	0.0105348							0.00106083	0.00262365	0.00699444	0.00522638	0.00485267	0.00262987
	7.6				0.000631926	0.00077707	0.000229517	0.00357529	0.00145872	0.0101406							0.000853206	0.00218669	0.00622071	0.00447334	0.00424434	0.00233787
	7.7				0.000491419	0.000606593	0.000167829	0.00289309	0.00116352	0.00974519							0.000681574	0.0018108	0.0055062	0.00380443	0.00369397	0.00207165
	7.8				0.000379217	0.000469817	0.00012158	0.00232005	0.000920864	0.00935006							0.000540784	0.00148991	0.00485052	0.00321494	0.00319911	0.00182987
	7.9				0.000290384	0.00036104	8.72569e-05	0.00184382	0.000723163	0.0089564							0.000426175	0.00121801	0.00425255	0.0026995	0.00275688	0.00161115
	8				0.000220651	0.00027528	6.2041e-05	0.00145219	0.000563505	0.00856541							0.000333584	0.000989341	0.00371053	0.00225226	0.00236407	0.00141403
	8.1				0.000166375	0.000208252	4.37019e-05	0.00113348	0.000435691	0.0081782							0.000259343	0.000798445	0.00322215	0.00186716	0.00201723	0.00123706
	8.2				0.000124486	0.000156314	3.04975e-05	0.000876776	0.000334257	0.00779584							0.000200261	0.000640247	0.00278472	0.00153805	0.00171278	0.00107879
	8.3				9.2428e-05	0.000116413	2.10848e-05	0.000672123	0.000254449	0.0074193							0.000153592	0.000510098	0.00239519	0.00125888	0.00144711	0.000937751
	8.4				6.8098e-05	8.60196e-05	1.44417e-05	0.000510616	0.000192195	0.0070495							0.000117003	0.000403797	0.00205033	0.00102383	0.00121662	0.000812549
	8.5				4.97869e-05	6.3065e-05	9.7996e-06	0.000384436	0.000144047	0.00668728							8.85271e-05	0.000317597	0.00174676	0.000827361	0.0010178	0.000701813
	8.6				3.61198e-05	4.58747e-05	6.5878e-06	0.00028684	0.000107124	0.00633338							6.65286e-05	0.000248195	0.00148104	0.000664338	0.000847266	0.00060423
	8.7				2.6003e-05	3.31095e-05	4.38748e-06	0.000212099	7.90472e-05	0.00598848							4.96585e-05	0.000192715	0.00124975	0.000530041	0.000701829	0.000518552
	8.8				1.8576e-05	2.37097e-05	2.89489e-06	0.000155426	5.78773e-05	0.00565318							3.68155e-05	0.000148675	0.00104956	0.000420201	0.00057849	0.000443601
	8.9				1.31683e-05	1.68459e-05	1.8923e-06	0.000112874	4.20484e-05	0.00532801							2.71095e-05	0.000113964	0.000877229	0.000331002	0.000474475	0.00037827
	9				9.26312e-06	1.18756e-05	1.22544e-06	8.12361e-05	3.03118e-05	0.0050134							1.98273e-05	8.67957e-05	0.0007297	0.000259077	0.000387243	0.00032153
	9.1				6.46597e-06	8.3064e-06	7.86204e-07	5.79414e-05	2.16817e-05	0.00470971							1.44032e-05	6.568e-05	0.000604089	0.000201491	0.00031449	0.000272427
	9.2				4.47878e-06	5.76452e-06	4.99713e-07	4.09556e-05	1.53884e-05	0.00441725							1.03922e-05	4.93824e-05	0.000497716	0.000155707	0.000254146	0.000230085
	9.3				3.07847e-06	3.96925e-06	3.14665e-07	2.86895e-05	1.08372e-05	0.00413623							7.44744e-06	3.68905e-05	0.000408119	0.00011956	0.000204367	0.000193703
	9.4				2.09971e-06	2.71173e-06	1.96299e-07	1.99167e-05	7.57282e-06	0.00386681							5.30103e-06	2.73817e-05	0.000333055	9.12203e-05	0.000163528	0.000162552
	9.5				1.42113e-06	1.83815e-06	1.21319e-07	1.37024e-05	5.25073e-06	0.00360908							3.74771e-06	2.01934e-05	0.000270502	6.91549e-05	0.000130205	0.000135975
	9.6				9.54455e-07	1.23625e-06	7.42822e-08	9.34246e-06	3.61244e-06	0.00336306							2.63162e-06	1.47966e-05	0.00021865	5.20932e-05	0.000103161	0.00011338
	9.7				6.36104e-07	8.24952e-07	4.5059e-08	6.31264e-06	2.46606e-06	0.00312874							1.83542e-06	1.07726e-05	0.000175895	3.8991e-05	8.13309e-05	9.42369e-05
	9.8				4.20678e-07	5.46191e-07	2.70782e-08	4.22712e-06	1.67042e-06	0.00290602							1.27145e-06	7.79257e-06	0.000140826	2.89985e-05	6.38041e-05	7.80758e-05
	9.9				2.76071e-07	3.58801e-07	1.61213e-08	2.8052e-06	1.12271e-06	0.00269478							8.74811e-07	5.60073e-06	0.000112211	2.14295e-05	4.98075e-05	6.44794e-05
	10				1.7978e-07	2.33861e-07	9.50875e-09	1.84488e-06	7.48735e-07	0.00249484							5.97837e-07	3.99956e-06	8.89839e-05	1.57353e-05	3.86896e-05	5.30805e-05
	10.1				1.16174e-07	1.51236e-07	5.55634e-09	1.20242e-06	4.95462e-07	0.00230599							4.05792e-07	2.83781e-06	7.02285e-05	1.14806e-05	2.99051e-05	4.35571e-05
	10.2				7.44954e-08	9.70395e-08	3.21659e-09	7.76661e-07	3.25321e-07	0.00212798							2.73576e-07	2.00059e-06	5.5162e-05	8.32301e-06	2.30012e-05	3.56281e-05
	10.3				4.74021e-08	6.17782e-08	1.84478e-09	4.97154e-07	2.1195e-07	0.00196053							1.83191e-07	1.40132e-06	4.31212e-05	5.99546e-06	1.76038e-05	2.90492e-05
	10.4				2.99306e-08	3.90226e-08	1.04818e-09	3.1538e-07	1.37018e-07	0.00180332							1.21838e-07	9.75259e-07	3.3548e-05	4.29132e-06	1.34066e-05	2.36095e-05
	10.5				1.87535e-08	2.44563e-08	5.90026e-10	1.98273e-07	8.78897e-08	0.00165604							8.0485e-08	6.74382e-07	2.59756e-05	3.05201e-06	1.01597e-05	1.91271e-05
	10.6				1.166e-08	1.52076e-08	3.29039e-10	1.23531e-07	5.59397e-08	0.00151831							5.28079e-08	4.63335e-07	2.00166e-05	2.15678e-06	7.66121e-06	1.54462e-05
	10.7				7.19389e-09	9.38261e-09	1.81788e-10	7.62739e-08	3.53283e-08	0.00138979							3.44141e-08	3.16292e-07	1.53511e-05	1.51445e-06	5.74865e-06	1.24337e-05
	10.8				4.40432e-09	5.74356e-09	9.95007e-11	4.66723e-08	2.21383e-08	0.00127008							2.22754e-08	2.14529e-07	1.17169e-05	1.05664e-06	4.29228e-06	9.9768e-06
	10.9				2.67573e-09	3.48846e-09	5.39546e-11	2.83027e-08	1.37653e-08	0.0011588							1.43208e-08	1.44572e-07	8.90047e-06	7.32535e-07	3.18906e-06	7.97979e-06
	11				1.61308e-09	2.10222e-09	2.8985e-11	1.70091e-08	8.49276e-09	0.00105555							9.14455e-09	9.68031e-08	6.72877e-06	5.04609e-07	2.35771e-06	6.3621e-06
	11.1				9.64982e-10	1.25695e-09	1.54263e-11	1.01302e-08	5.19914e-09	0.000959946							5.79975e-09	6.44017e-08	5.06271e-06	3.45388e-07	1.73448e-06	5.05614e-06
	11.2				5.72838e-10	7.45682e-10	8.13373e-12	5.97921e-09	3.15816e-09	0.000871585							3.6535e-09	4.25705e-08	3.79102e-06	2.34902e-07	1.26971e-06	4.00542e-06
	11.3				3.37437e-10	4.38917e-10	4.24875e-12	3.49745e-09	1.90351e-09	0.000790074							2.28592e-09	2.79591e-08	2.82522e-06	1.58742e-07	9.24889e-07	3.1629e-06
	11.4				1.97244e-10	2.56333e-10	2.19875e-12	2.02743e-09	1.13841e-09	0.000715025							1.42058e-09	1.82449e-08	2.09543e-06	1.06592e-07	6.70392e-07	2.48962e-06
	11.5				1.1441e-10	1.48533e-10	1.12728e-12	1.16473e-09	6.75555e-10	0.000646055							8.76849e-10	1.18294e-08	1.54675e-06	7.11185e-08	4.83527e-07	1.9534e-06
	11.6				6.58527e-11	8.53952e-11	5.7257e-13	6.63112e-10	3.9778e-10	0.000582792							5.3757e-10	7.62061e-09	1.13629e-06	4.71484e-08	3.47028e-07	1.52777e-06
	11.7				3.76125e-11	4.87123e-11	2.88117e-13	3.7414e-10	2.32405e-10	0.000524871							3.27339e-10	4.87774e-09	8.30779e-07	3.10583e-08	2.47835e-07	1.19106e-06
	11.8				2.13177e-11	2.75701e-11	1.43632e-13	2.09203e-10	1.34731e-10	0.00047194							1.97976e-10	3.10207e-09	6.04512e-07	2.0329e-08	1.76122e-07	9.25589e-07
	11.9				1.19894e-11	1.54822e-11	7.09374e-14	1.15927e-10	7.75016e-11	0.000423659							1.18927e-10	1.96015e-09	4.37773e-07	1.32215e-08	1.24542e-07	7.1699e-07
	12				6.69121e-12	8.62621e-12	3.4709e-14	6.36632e-11	4.42357e-11	0.000379701							7.09581e-11	1.23063e-09	3.15514e-07	8.54416e-09	8.76339e-08	5.53627e-07
	12.1				3.70562e-12	4.76872e-12	1.68248e-14	3.46479e-11	2.50528e-11	0.000339752							4.20509e-11	7.67666e-10	2.26314e-07	5.48638e-09	6.13594e-08	4.2612e-07
	12.2				2.03641e-12	2.61564e-12	8.07983e-15	1.86874e-11	1.40786e-11	0.000303513							2.47515e-11	4.75795e-10	1.61558e-07	3.50049e-09	4.27507e-08	3.2693e-07
	12.3				1.1105e-12	1.42347e-12	3.84411e-15	9.98866e-12	7.85021e-12	0.0002707							1.44704e-11	2.93002e-10	1.14782e-07	2.2192e-09	2.96386e-08	2.50028e-07
	12.4				6.00931e-13	7.68624e-13	1.81189e-15	5.29115e-12	4.34334e-12	0.000241043							8.40255e-12	1.79278e-10	8.11594e-08	1.39795e-09	2.04468e-08	1.90603e-07
	12.5				3.22684e-13	4.11787e-13	8.46074e-16	2.77765e-12	2.38444e-12	0.000214287							4.84613e-12	1.08989e-10	5.71124e-08	8.75013e-10	1.40361e-08	1.44838e-07
	12.6				1.71941e-13	2.1889e-13	3.91407e-16	1.44507e-12	1.29888e-12	0.000190192							2.77608e-12	6.58334e-11	3.99988e-08	5.44205e-10	9.5878e-09	1.0971e-07
	12.7				9.09144e-14	1.15445e-13	1.79387e-16	7.45053e-13	7.02057e-13	0.000168533							1.5795e-12	3.95104e-11	2.78797e-08	3.36308e-10	6.51696e-09	8.28353e-08
	12.8				4.77017e-14	6.04108e-14	8.14506e-17	3.80689e-13	3.76526e-13	0.000149098							8.9261e-13	2.35603e-11	1.93399e-08	2.06508e-10	4.40783e-09	6.23442e-08
	12.9				2.48362e-14	3.13654e-14	3.66388e-17	1.92769e-13	2.00372e-13	0.00013169							5.01021e-13	1.3959e-11	1.33519e-08	1.25998e-10	2.96658e-09	4.6772e-08
	13				1.28317e-14	1.61577e-14	1.63279e-17	9.67363e-14	1.05804e-13	0.000116126							2.7932e-13	8.21732e-12	9.17398e-09	7.63868e-11	1.98674e-09	3.49773e-08
	13.1				6.5786e-15	8.25857e-15	7.20875e-18	4.8109e-14	5.5435e-14	0.000102236							1.54669e-13	4.8063e-12	6.27331e-09	4.60148e-11	1.32397e-09	2.60733e-08
	13.2				3.34682e-15	4.18816e-15	3.15307e-18	2.37109e-14	2.88195e-14	8.98611e-05							8.50656e-14	2.79315e-12	4.26934e-09	2.75425e-11	8.77949e-10	1.93738e-08
	13.3				1.68959e-15	2.10734e-15	1.36631e-18	1.15813e-14	1.48665e-14	7.88561e-05							4.64685e-14	1.6128e-12	2.89167e-09	1.63809e-11	5.79312e-10	1.43497e-08
	13.4				8.46403e-16	1.05206e-15	5.8655e-19	5.60593e-15	7.60945e-15	6.90866e-05							2.52125e-14	9.25278e-13	1.94923e-09	9.68045e-12	3.80372e-10	1.05945e-08
	13.5				4.2075e-16	5.21127e-16	2.49462e-19	2.68921e-15	3.8647e-15	6.04293e-05							1.35871e-14	5.27433e-13	1.30767e-09	5.68435e-12	2.48518e-10	7.79699e-09
	13.6				2.07549e-16	2.56117e-16	1.05111e-19	1.27846e-15	1.9476e-15	5.27712e-05							7.27257e-15	2.98721e-13	8.73095e-10	3.31659e-12	1.6157e-10	5.71984e-09
	13.7				1.01593e-16	1.2489e-16	4.38763e-20	6.02329e-16	9.73874e-16	4.60089e-05							3.86636e-15	1.681e-13	5.80161e-10	1.92278e-12	1.04524e-10	4.18264e-09
	13.8				4.93469e-17	6.04242e-17	1.8145e-20	2.81233e-16	4.83199e-16	4.0048e-05							2.0416e-15	9.3988e-14	3.83671e-10	1.10763e-12	6.72856e-11	3.04878e-09
	13.9				2.3785e-17	2.90061e-17	7.43403e-21	1.30131e-16	2.37886e-16	3.48029e-05							1.07076e-15	5.22134e-14	2.5252e-10	6.33993e-13	4.31005e-11	2.21519e-09
	14				1.13762e-17	1.38153e-17	3.01741e-21	5.96738e-17	1.16207e-16	3.01958e-05							5.5778e-16	2.882e-14	1.65408e-10	3.6058e-13	2.74724e-11	1.60438e-09
	14.1				5.39932e-18	6.5287e-18	1.21335e-21	2.71188e-17	5.63269e-17	2.6156e-05							2.88595e-16	1.58056e-14	1.0783e-10	2.03772e-13	1.74246e-11	1.15827e-09
	14.2				2.54291e-18	3.06117e-18	4.83373e-22	1.22136e-17	2.70906e-17	2.262e-05							1.48309e-16	8.61253e-15	6.996e-11	1.14423e-13	1.09972e-11	8.33536e-10
	14.3				1.18843e-18	1.4241e-18	1.90774e-22	5.45128e-18	1.29283e-17	1.95303e-05							7.57002e-17	4.66288e-15	4.51735e-11	6.38426e-14	6.90642e-12	5.97926e-10
	14.4				5.51141e-19	6.57341e-19	7.4593e-23	2.41124e-18	6.12189e-18	1.68353e-05							3.83778e-17	2.50831e-15	2.90297e-11	3.53943e-14	4.31597e-12	4.27544e-10
	14.5				2.53631e-19	3.01046e-19	2.88948e-23	1.05698e-18	2.8764e-18	1.44886e-05							1.93249e-17	1.34064e-15	1.85663e-11	1.94976e-14	2.68383e-12	3.04735e-10
	14.6				1.15822e-19	1.36795e-19	1.10888e-23	4.59174e-19	1.34101e-18	1.24488e-05							9.66506e-18	7.11946e-16	1.18177e-11	1.06723e-14	1.66068e-12	2.16508e-10
	14.7				5.24843e-20	6.1674e-20	4.21588e-24	1.97685e-19	6.20349e-19	1.06789e-05							4.80116e-18	3.75651e-16	7.48628e-12	5.8044e-15	1.02251e-12	1.53333e-10
	14.8				2.36003e-20	2.75884e-20	1.58795e-24	8.43442e-20	2.84748e-19	9.14571e-06							2.36886e-18	1.96937e-16	4.71979e-12	3.13679e-15	6.26478e-13	1.08245e-10
	14.9				1.05306e-20	1.22447e-20	5.92552e-25	3.56633e-20	1.29689e-19	7.81997e-06							1.16088e-18	1.02582e-16	2.96145e-12	1.68438e-15	3.8194e-13	7.61706e-11
	15				4.66274e-21	5.39214e-21	2.19058e-25	1.49442e-20	5.86094e-20	6.67556e-06							5.65047e-19	5.3091e-17	1.84931e-12	8.9871e-16	2.31706e-13	5.34291e-11
					0.075547	0.064458	0.0569049	0.0569049	0.0569049	0.0413927
					1.19	1.16	1.14	1.14	1.14	1.1

## Sheet: HIV
	Age Group	HIV	Control	IRR			HIV prevalence	Prevalence %		PAR				Age Group	IRR	Prevalence %	PAR
	18-29	3.87	0.88	4.39773			0.32616	0.32616		0.525662				18-29	4.39773	0.32616	0.525662
	30-39	3	1.02	2.94118			0.4395	0.4395		0.460377				30-39	2.94118	0.4395	0.460377
	40-49	4.02	2.62	1.53435			0.343059	0.343059		0.154916				40-49	1.53435	0.343059	0.154916
	50-59	5.01	6.09	0.82266			0.2685	0.2685		-0.0499964				50-59	0.82266	0.2685	-0.0499964
	60-69	17.6	13.19	1.33434			0.118556	0.118556		0.0381271				60-69	1.33434	0.118556	0.0381271
	70-79	32.86	23.17	1.41821			0.0908	0.0908		0.0365845				70-79	1.41821	0.0908	0.0365845
	80+	30.47	29.4	1.03639			0.013	0.013		0.000472906				80+	1.03639	0.013	0.000472906
	Agegroup	Total % prevalence	N			Prevalence(N)
	15-19
	20-24	27	919.44	12	0.12	248.249
	25-29	37.8	996.06	13	0.13	376.511
	30-34	41.8	919.44	12	0.12	384.326
	35-39	46.1	919.44	12	0.12	423.862
	40-44	34.4	689.58	9	0.09	237.216
	45-49	34.2	612.96	8	0.08	209.632
	50-54	26.9	383.1	5	0.05	103.054
	55-59	26.8	383.1	5	0.05	102.671
	60-64	13.1	383.1	5	0.05	50.1861
	65-69	10.3	306.48	4	0.04	31.5674
	70-74	11	229.86	3	0.03	25.2846
	75-79	6.2	153.24	2	0.02	9.50088
	80+	1.3	153.24	2	0.02	1.99212
		316.9	7049.04	92	0.92	2204.05	0

## Sheet: Cholesterol
	Observed BMI from Agincourt (SASPI 2005)																					Theoretical minimum Height(m)/weight(kg)2 for World
	Exposure distribution				M00	M05	M15	M30	M45	M60	M70	M80	F00	F05	F15	F30	F45	F60	F70	F80		Exposure distribution				M25	M30	M35	M40	M45	M50	M55	M60	M65	M70	M75	M80	F25	F30	F35	F40	F45	F50	F55	F60	F65	F70	F75	F80
1	Mean							23.17	21.48	20.4	23.56	22.54				26.71	25.92	25.8	24.44	24.89	1	Mean				3.8	3.8	3.8	3.8	3.8	3.8	3.8	3.8	3.8	3.8	3.8	3.8	3.8	3.8	3.8	3.8	3.8	3.8	3.8	3.8	3.8	3.8	3.8	3.8
2	Standard deviation							1.04	0.82	0.953	1.29	0.67				0.74	0.86	0.93	1.1	1.39	2	Standard deviation				0.9	0.9	0.9	0.9	0.9	0.9	0.9	0.9	0.9	0.9	0.9	0.9	0.9	0.9	0.9	0.9	0.9	0.9	0.9	0.9	0.9	0.9	0.9	0.9
	Exposure distribution		M25	M30	M35	M40	M45	M50	M55	M60	M65	M70	M75	M80		F25	F30	F35	F40	F45	F50	F55	F60	F65	F70	F75	F80
1	Mean		2.55762	2.78085	2.71707	2.91258	2.95205	2.89344	2.8206	2.83457	2.77077	2.70844	2.80033	3.08812		2.72553	2.7595	2.75076	2.76393	2.8941	3.09071	3.02771	3.02336	3.04478	3.15439	3.038	3.08641
2	Standard deviation		0.775209	0.845452	0.881522	0.970941	1.19277	1.08612	0.92916	0.976752	0.830295	0.859097	0.892349	1.08201		0.867693	0.746146	0.811777	0.955444	0.8905	0.869032	0.861454	0.757174	0.795881	0.878605	0.805236	1.05089
																						Graphing data
																						Observed BMI from SASPI 2005
																						Exposure distribution				M00	M05	M15	M30	M45	M60	M70	M80	F00	F05	F15	F30	F45	F60	F70	F80
																						Upper							23.17	21.48	20.4	23.56	22.54				26.71	25.92	25.8	24.44	24.89
																						Lower							21.08	19.83	18.3	20.96	21.19				25.26	24.22	23.95	22.26	22.14
																						Mean							25.27	23.14	22.13	26.15	23.89				28.16	27.62	27.64	26.61	27.63
																						Standard deviation							1.04	0.82	0.953	1.29	0.67				0.74	0.86	0.93	1.1	1.39

## Sheet: PIF Cholesterol
CRA Methodology Sheet				Population	Agincourt
Cause	Stroke			Year	2007-11
				Exposure:	Height(m)/weight(kg)2
	Subcause as a proportion of YLL due to W108 Cerebrovascular disease																					Subcause as a proportion of YLD due to W108 Cerebrovascular disease
					M25	M30	M35	M40	M45	M50	M55	M60	M65	M70	M75	M80	F25	F30	F35	F40	F45	F50	F55	F60	F65	F70	F75	F80
	Ischaemic stroke				0.825	0.825	0.825	0.825	0.825	0.825	0.825	0.825	0.825	0.825	0.825	0.825	0.825	0.825	0.825	0.825
	Population attributable fraction for YLL
					M25	M30	M35	M40	M45	M50	M55	M60	M65	M70	M75	M80	F25	F30	F35	F40	F45	F50	F55	F60	F65	F70	F75	F80
					-0.276186	-0.194359	-0.237591	-0.191384	-0.250516	-0.238297	-0.21105	-0.223188	-0.192323	-0.232328	-0.205095	-0.171436	-0.227879	-0.16117	-0.193046	-0.245375	-0.168773	-0.104402	-0.117732	-0.0846045	-0.0921086	-0.0930207	-0.0967119	-0.162349
	Log relative risk for one unit increase in exposure for World
					M25	M30	M35	M40	M45	M50	M55	M60	M65	M70	M75	M80	F25	F30	F35	F40	F45	F50	F55	F60	F65	F70	F75	F80
	Beta value				0.243038	0.220108	0.198657	0.176091	0.152288	0.130334	0.10721	0.0863598	0.064458	0.0413927	0.0211893	0	0.243038	0.220108	0.198657	0.176091	0.152288	0.130334	0.10721	0.0863598	0.064458	0.0413927	0.0211893	0
	Exposure unit				M25	M30	M35	M40	M45	M50	M55	M60	M65	M70	M75	M80	F25	F30	F35	F40	F45	F50	F55	F60	F65	F70	F75	F80
	2				0.0397316	0.030803	0.0325083	0.0264173	0.0243225	0.0261875	0.0290704	0.0283529	0.0312284	0.0330524	0.0299021	0.0222369	0.0324134	0.0318489	0.0320438	0.0303308	0.0270626	0.020884	0.0227313	0.0211374	0.0211769	0.0191539	0.0215852	0.0222474
	2.1				0.0432336	0.0341191	0.0354221	0.0289485	0.0259146	0.0281285	0.0317845	0.0307831	0.0346702	0.0361366	0.0328568	0.0242987	0.0354561	0.0361777	0.0356391	0.0327981	0.0301022	0.0239695	0.0259323	0.0250488	0.024778	0.0220998	0.0251381	0.0244363
	2.2				0.0462678	0.0372672	0.0381037	0.0313875	0.0274175	0.0299583	0.0343517	0.0330731	0.037937	0.038977	0.0356529	0.0263259	0.0382728	0.0403633	0.0390409	0.0350797	0.0330636	0.0271492	0.0291882	0.0291706	0.0285374	0.0251707	0.0288277	0.0265987
	2.3				0.0486979	0.0401403	0.0404641	0.0336729	0.0288045	0.0316377	0.0366988	0.0351629	0.0409138	0.0414749	0.0382041	0.0282797	0.040768	0.0442316	0.0421232	0.0371113	0.0358612	0.0303461	0.0324131	0.0333832	0.0323524	0.0282993	0.0325528	0.0286914
	2.4				0.0504097	0.0426342	0.0424214	0.0357435	0.0300496	0.0331293	0.0387548	0.036995	0.0434888	0.0435389	0.0404269	0.03012	0.042853	0.0476076	0.0447644	0.0388329	0.0384082	0.0334732	0.0355126	0.0375437	0.0361029	0.0314073	0.0361968	0.0306698
	2.5				0.0513206	0.0446539	0.0439046	0.0375412	0.0311289	0.0343984	0.0404546	0.0385167	0.0455601	0.0450905	0.0422453	0.0318073	0.0444503	0.0503292	0.0468548	0.0401915	0.0406205	0.036437	0.0383876	0.0414925	0.0396572	0.0344079	0.0396327	0.0324892
	2.6				0.0513857	0.0461196	0.0448588	0.0390132	0.0320212	0.0354145	0.0417426	0.0396828	0.0470427	0.0460689	0.0435944	0.0333034	0.0454988	0.0522593	0.0483041	0.0411446	0.042422	0.0391414	0.04094	0.0450638	0.042879	0.0372101	0.0427306	0.0341062
	2.7				0.0506018	0.0469716	0.0452476	0.0401151	0.0327083	0.036153	0.0425757	0.040458	0.0478741	0.0464352	0.0444253	0.0345733	0.0459575	0.0532973	0.0490484	0.0416613	0.0437481	0.0414935	0.0430777	0.0480962	0.0456364	0.0397226	0.0453657	0.0354809
	2.8				0.0490076	0.0471747	0.0450562	0.0408129	0.0331761	0.0365953	0.0429252	0.0408182	0.0480185	0.0461744	0.044707	0.0355864	0.0458083	0.0533884	0.049054	0.0417249	0.0445504	0.0434084	0.0447203	0.050445	0.0478104	0.041859	0.0474261	0.0365784
	2.9				0.0466803	0.0467205	0.044292	0.0410848	0.033415	0.0367303	0.0427793	0.0407522	0.0474698	0.0452972	0.044429	0.0363176	0.0450572	0.0525276	0.0483208	0.0413334	0.0447988	0.0448142	0.0458042	0.0519937	0.0493034	0.0435425	0.0488213	0.0373698
	3				0.0437297	0.0456279	0.042984	0.040922	0.0334198	0.0365546	0.0421429	0.0402621	0.0462516	0.0438387	0.0436017	0.0367486	0.0437337	0.0507607	0.0468817	0.0404994	0.0444841	0.0456571	0.0462864	0.0526633	0.0500466	0.0447107	0.0494884	0.0378343
	3.1				0.0402896	0.0439417	0.0411813	0.0403299	0.0331905	0.0360727	0.0410378	0.0393631	0.0444156	0.0418561	0.0422559	0.0368684	0.0418889	0.0481799	0.0448004	0.03925	0.0436181	0.0459039	0.0461476	0.0524191	0.0500053	0.0453194	0.0493969	0.0379592
	3.2				0.0365076	0.0417299	0.0389497	0.0393269	0.0327319	0.0352966	0.0395015	0.0380829	0.0420383	0.0394254	0.0404405	0.036674	0.0395926	0.0449164	0.0421668	0.0376247	0.042233	0.0455449	0.0453934	0.0512739	0.0491815	0.0453452	0.048551	0.0377413
	3.3				0.0325346	0.0390789	0.036368	0.0379442	0.0320535	0.0342457	0.0375849	0.0364602	0.0392153	0.0366361	0.0382201	0.0361704	0.0369284	0.0411284	0.0390902	0.0356737	0.0403795	0.0445944	0.0440539	0.0492865	0.0476136	0.044787	0.0469892	0.0371863
	3.4				0.0285156	0.0360879	0.0335233	0.0362238	0.0311694	0.0329457	0.0353494	0.0345427	0.036055	0.0335859	0.0356708	0.0353703	0.033989	0.0369896	0.0356924	0.0334554	0.0381235	0.0430893	0.0421816	0.046557	0.0453737	0.0436663	0.0447817	0.0363093
	3.5				0.0245805	0.0328628	0.0305059	0.0342166	0.0300973	0.0314274	0.032864	0.0323847	0.032672	0.0303753	0.032876	0.0342937	0.0308708	0.032675	0.0320991	0.0310333	0.0355425	0.0410874	0.0398483	0.0432181	0.0425619	0.0420258	0.0420248	0.0351333
	3.6				0.0208388	0.0295102	0.0274052	0.0319796	0.0288586	0.029726	0.0302015	0.030045	0.0291801	0.027102	0.0299221	0.0329671	0.0276687	0.0283498	0.0284328	0.0284728	0.032721	0.0386631	0.0371402	0.0394251	0.039299	0.0399263	0.038834	0.033689
	3.7				0.0173752	0.0261315	0.0243049	0.0295734	0.027477	0.0278794	0.0274351	0.0275837	0.0256861	0.0238559	0.0268938	0.0314222	0.0244716	0.0241593	0.0248059	0.025839	0.029746	0.0359033	0.0341529	0.035343	0.0357178	0.0374434	0.0353363	0.0320129
	3.8				0.0142481	0.0228181	0.0212797	0.0270597	0.0259783	0.0259268	0.0246351	0.02506	0.0222848	0.020716	0.0238703	0.029695	0.0213583	0.0202218	0.0213158	0.0231934	0.0267026	0.032902	0.0309854	0.0311357	0.0319546	0.034663	0.0316616	0.030146
	3.9				0.0114911	0.0196481	0.0183928	0.0244984	0.0243893	0.0239075	0.0218661	0.0225298	0.0190555	0.0177473	0.0209222	0.0278241	0.0183951	0.0166246	0.0180409	0.0205919	0.0236702	0.0297549	0.0277355	0.026955	0.02814	0.0316761	0.0279348	0.028132
	4				0.00911455	0.0166834	0.0156943	0.0219456	0.0227372	0.0218593	0.0191848	0.0200438	0.0160595	0.0149995	0.0181095	0.0258493	0.015634	0.0134241	0.0150391	0.018083	0.0207193	0.0265549	0.0244941	0.0229322	0.0243927	0.028574	0.0242695	0.026016
	4.1				0.00711023	0.0139692	0.0132205	0.0194513	0.0210485	0.0198179	0.0166385	0.0176463	0.0133397	0.0125064	0.0154792	0.0238104	0.013112	0.0106467	0.012348	0.0157067	0.0179089	0.0233873	0.021342	0.0191723	0.0208132	0.0254439	0.0207624	0.0238422
	4.2				0.00545513	0.0115341	0.0109942	0.0170586	0.0193487	0.0178154	0.0142639	0.0153735	0.0109209	0.0102874	0.0130658	0.0217458	0.0108518	0.00829366	0.00998577	0.0134941	0.0152858	0.0203266	0.0183466	0.0157518	0.0174808	0.0223651	0.0174903	0.0216531
	4.3				0.00411623	0.0093912	0.0090259	0.0148024	0.0176616	0.0158801	0.0120874	0.0132538	0.00881192	0.00834825	0.0108911	0.0196913	0.00886266	0.00634565	0.00795382	0.0114669	0.0128834	0.0174341	0.0155606	0.0127177	0.014452	0.0194058	0.0145084	0.0194878
	4.4				0.00305469	0.00754018	0.00731525	0.012709	0.0160087	0.0140356	0.0101251	0.0113072	0.00700783	0.00668344	0.00896508	0.0176792	0.00714263	0.00476876	0.00623993	0.00963804	0.0107225	0.0147565	0.0130209	0.0100906	0.0117609	0.0166214	0.0118507	0.0173809
	4.5				0.00222951	0.0059699	0.00585301	0.0107966	0.0144089	0.0123006	0.00838365	0.00954593	0.00549284	0.00527862	0.00728754	0.0157378	0.00568047	0.00351993	0.00482162	0.00801263	0.00881219	0.0123258	0.01075	0.00786764	0.00942091	0.0140532	0.00953167	0.015362
	4.6				0.00160038	0.00466096	0.00462317	0.00907516	0.0128781	0.010689	0.00686179	0.00797497	0.00424337	0.00411298	0.00584998	0.0138904	0.00445802	0.00255189	0.00366957	0.00658876	0.00715148	0.0101601	0.00875628	0.00602835	0.00742832	0.011729	0.00754913	0.0134553
	4.7				0.00112982	0.00358847	0.00360506	0.00754771	0.0114293	0.00921024	0.00555151	0.00659308	0.00323091	0.00316161	0.00463739	0.0121555	0.00345248	0.00181714	0.00275073	0.00535889	0.00573101	0.00826475	0.00703688	0.00453918	0.00576544	0.0096631	0.00588745	0.0116789
	4.8				0.00078446	0.00272437	0.00277521	0.00621111	0.0100724	0.00786903	0.0044397	0.0053938	0.00242459	0.00239759	0.00363027	0.0105469	0.00263847	0.00127091	0.00203091	0.00431111	0.00453513	0.00663455	0.00557941	0.00335878	0.00440471	0.00785865	0.00452126	0.0100457
	4.9				0.000535679	0.00203961	0.00210907	0.00505727	0.00881448	0.00666638	0.00350967	0.00436666	0.0017933	0.00179373	0.0028064	0.00907333	0.00198978	0.000873052	0.00147687	0.00343041	0.00354382	0.00525584	0.0043646	0.00244237	0.00331243	0.00630889	0.00341895	0.00856305
	5				0.000359759	0.00150575	0.00158233	0.00407434	0.00765961	0.00559986	0.00274252	0.00349826	0.00130728	0.0013239	0.00214243	0.00773924	0.00148077	0.000589067	0.0010578	0.00269988	0.00273449	0.00410887	0.00336859	0.00174528	0.00245199	0.00499957	0.00254583	0.0072334
	5.1				0.000237625	0.00109618	0.00117196	0.00324781	0.00660944	0.00466426	0.00211837	0.00277333	0.000939256	0.000963985	0.00161514	0.00654517	0.00108744	0.000390381	0.000746232	0.00210177	0.00208356	0.00316994	0.00256507	0.00122558	0.00178663	0.00391098	0.00186667	0.00605513
	5.2				0.000154364	0.000786932	0.000856924	0.00256164	0.0056633	0.00385218	0.00161742	0.00217571	0.000665119	0.000692469	0.00120243	0.00548825	0.000788048	0.000254104	0.000518506	0.00161834	0.00156768	0.00241341	0.00192707	0.000845757	0.00128143	0.00302005	0.00134775	0.00502311
	5.3				9.86215e-05	0.000557077	0.00061856	0.00199911	0.00481861	0.00315464	0.00122071	0.00168907	0.000464211	0.000490733	0.000884004	0.00456286	0.000563549	0.000162455	0.00035485	0.00123253	0.00116475	0.00181326	0.00142838	0.000573553	0.000904689	0.00230205	0.00095819	0.00412942
	5.4				6.19685e-05	0.000388882	0.000440791	0.00154366	0.00407119	0.00256159	0.000910699	0.0012976	0.000319324	0.000343089	0.000641794	0.00376123	0.000397688	0.000102013	0.000239191	0.000928466	0.000854536	0.00134443	0.00104458	0.000382232	0.000628705	0.00173217	0.000670805	0.00336413
	5.5				3.82952e-05	0.000267698	0.000310095	0.00117939	0.00341561	0.00206248	0.000671591	0.000986466	0.000216495	0.000236637	0.000460132	0.00307407	0.000276939	6.29183e-05	0.000158801	0.000691795	0.000619088	0.000983703	0.000753672	0.000250325	0.000430069	0.00128659	0.000462427	0.00271596
	5.6				2.3275e-05	0.000181717	0.000215361	0.000891573	0.00284553	0.0016466	0.000489559	0.000742116	0.000144665	0.000161018	0.000325773	0.00249109	0.000190309	3.81151e-05	0.000103842	0.000509838	0.000442892	0.000710298	0.000536504	0.000161104	0.000289583	0.00094333	0.000313901	0.00217291
	5.7				1.39126e-05	0.000121638	0.000147656	0.000666884	0.00235399	0.00130348	0.000352756	0.000552471	9.52756e-05	0.000108089	0.000227769	0.00200149	0.000129052	2.26786e-05	6.68807e-05	0.000371645	0.000312872	0.000506135	0.0003768	0.000101891	0.000191934	0.000682749	0.000209818	0.00172278
	5.8				8.17903e-06	8.02914e-05	9.9942e-05	0.000493556	0.00193372	0.00102315	0.000251255	0.000407	6.18442e-05	7.15824e-05	0.000157261	0.00159444	8.63578e-05	1.32536e-05	4.24267e-05	0.000267959	0.000218252	0.000355911	0.000261094	6.33266e-05	0.00012522	0.00048779	0.000138101	0.00135358
	5.9				4.72898e-06	5.22627e-05	6.67813e-05	0.000361423	0.00157736	0.000796329	0.000176898	0.000296707	3.95655e-05	4.67676e-05	0.000107224	0.00125937	5.70257e-05	7.60769e-06	2.65086e-05	0.000191095	0.00015034	0.000246983	0.000178497	3.86779e-05	8.04158e-05	0.000344016	8.9506e-05	0.00105391
	6				2.6891e-06	3.35459e-05	4.40527e-05	0.000261871	0.00127766	0.00061456	0.000123112	0.000214047	2.49479e-05	3.0144e-05	7.21952e-05	0.000986258	3.71596e-05	4.28914e-06	1.63134e-05	0.000134795	0.000102261	0.000169138	0.000120396	2.32148e-05	5.08336e-05	0.000239496	5.71228e-05	0.00081319
	6.1				1.5039e-06	2.1233e-05	2.86881e-05	0.000187739	0.00102765	0.000470278	8.46933e-05	0.000152805	1.55043e-05	1.91677e-05	4.80033e-05	0.000765803	2.38948e-05	2.37512e-06	9.88805e-06	9.40463e-05	6.86868e-05	0.000114305	8.01201e-05	1.36928e-05	3.16304e-05	0.000164586	3.58979e-05	0.000621797
	6.2				8.27186e-07	1.32528e-05	1.84435e-05	0.000133172	0.000820777	0.000356832	5.75926e-05	0.000107948	9.49667e-06	1.20242e-05	3.15196e-05	0.000589568	1.51624e-05	1.29182e-06	5.9032e-06	6.4901e-05	4.55574e-05	7.62321e-05	5.2604e-05	7.93676e-06	1.93732e-05	0.00011165	2.22142e-05	0.000471164
	6.3				4.47468e-07	8.15692e-06	1.17056e-05	9.34684e-05	0.000650956	0.000268467	3.87127e-05	7.54639e-05	5.73311e-06	7.44146e-06	2.04379e-05	0.00045003	9.4943e-06	6.90107e-07	3.47115e-06	4.43e-05	2.98378e-05	5.01718e-05	3.40756e-05	4.52084e-06	1.168e-05	7.47656e-05	1.35361e-05	0.000353804
	6.4				2.38064e-07	4.95074e-06	7.33427e-06	6.49098e-05	0.000512655	0.000200279	2.57223e-05	5.2205e-05	3.41122e-06	4.54334e-06	1.30869e-05	0.000340595	5.86665e-06	3.62102e-07	2.01034e-06	2.99087e-05	1.92974e-05	3.25861e-05	2.17779e-05	2.53058e-06	6.93152e-06	4.94217e-05	8.12196e-06	0.000263282
	6.5				1.24566e-07	2.96304e-06	4.5366e-06	4.46014e-05	0.00040231	0.00014815	1.68942e-05	3.57382e-05	2.00045e-06	2.73658e-06	8.2753e-06	0.00025558	3.57725e-06	1.86614e-07	1.14677e-06	1.99726e-05	1.23241e-05	2.08859e-05	1.37321e-05	1.39202e-06	4.04909e-06	3.22483e-05	4.79876e-06	0.000194155
	6.6				6.41026e-08	1.74876e-06	2.77023e-06	3.03236e-05	0.000313583	0.000108663	1.09681e-05	2.42103e-05	1.15624e-06	1.62614e-06	5.16746e-06	0.000190154	2.15248e-06	9.44618e-08	6.44302e-07	1.31921e-05	7.772e-06	1.32106e-05	8.54288e-06	7.52484e-07	2.32825e-06	2.07717e-05	2.7919e-06	0.000141886
	6.7				3.24434e-08	1.01776e-06	1.66999e-06	2.03988e-05	0.000242712	7.90286e-05	7.03879e-06	1.62299e-05	6.58671e-07	9.53281e-07	3.18652e-06	0.000140273	1.27809e-06	4.69643e-08	3.56545e-07	8.61861e-06	4.83988e-06	8.24601e-06	5.24349e-06	3.99735e-07	1.31779e-06	1.32072e-05	1.59945e-06	0.000102755
	6.8				1.61492e-08	5.841e-07	9.93849e-07	1.35776e-05	0.000186543	5.69907e-05	4.46512e-06	1.07666e-05	3.69819e-07	5.51316e-07	1.94044e-06	0.000102597	7.48885e-07	2.2934e-08	1.94334e-07	5.56932e-06	2.97618e-06	5.07941e-06	3.1753e-06	2.08676e-07	7.34186e-07	8.28937e-06	9.0229e-07	7.37446e-05
	6.9				7.90585e-09	3.30561e-07	5.83901e-07	8.94201e-06	0.000142368	4.07514e-05	2.79987e-06	7.06793e-06	2.04649e-07	3.14555e-07	1.1669e-06	7.44019e-05	4.33013e-07	1.09999e-08	1.04326e-07	3.55967e-06	1.80721e-06	3.08768e-06	1.89712e-06	1.07053e-07	4.02633e-07	5.13579e-06	5.01213e-07	5.24477e-05
	7				3.80644e-09	1.84476e-07	3.38664e-07	5.82693e-06	0.000107893	2.88934e-05	1.73545e-06	4.59147e-06	1.11617e-07	1.77055e-07	6.92962e-07	5.34963e-05	2.47069e-07	5.18201e-09	5.51627e-08	2.2504e-06	1.08363e-06	1.85226e-06	1.11829e-06	5.39695e-08	2.17349e-07	3.141e-06	2.74158e-07	3.69649e-05
	7.1				1.80245e-09	1.01521e-07	1.93915e-07	3.75697e-06	8.11935e-05	2.0313e-05	1.0633e-06	2.95161e-06	6e-08	9.83182e-08	4.0638e-07	3.81377e-05	1.39112e-07	2.39777e-09	2.87282e-08	1.40719e-06	6.41616e-07	1.09653e-06	6.50372e-07	2.67376e-08	1.15491e-07	1.89628e-06	1.47667e-07	2.58179e-05
	7.2				8.39421e-10	5.50923e-08	1.09613e-07	2.39678e-06	6.06733e-05	1.41601e-05	6.43976e-07	1.87765e-06	3.17887e-08	5.38612e-08	2.35343e-07	2.69573e-05	7.72941e-08	1.08972e-09	1.47361e-08	8.70337e-07	3.7514e-07	6.40598e-07	3.73179e-07	1.30173e-08	6.04064e-08	1.13008e-06	7.83186e-08	1.78698e-05
	7.3				3.84477e-10	2.94817e-08	6.11684e-08	1.51291e-06	4.50216e-05	9.78766e-06	3.85525e-07	1.182e-06	1.65995e-08	2.91094e-08	1.34591e-07	1.88924e-05	4.23797e-08	4.86432e-10	7.44498e-09	5.32433e-07	2.16588e-07	3.6932e-07	2.11261e-07	6.22798e-09	3.11001e-08	6.64801e-07	4.09025e-08	1.2257e-05
	7.4				1.73194e-10	1.55574e-08	3.36978e-08	9.44909e-07	3.31735e-05	6.70825e-06	2.28142e-07	7.36324e-07	8.54313e-09	1.55206e-08	7.60112e-08	1.31277e-05	2.29299e-08	2.1327e-10	3.70472e-09	3.2217e-07	1.23481e-07	2.1012e-07	1.17997e-07	2.92817e-09	1.5761e-08	3.86054e-07	2.10347e-08	8.3314e-06
	7.5				7.67308e-11	8.09558e-09	1.83269e-08	5.8393e-07	2.42722e-05	4.55888e-06	1.33453e-07	4.53908e-07	4.3335e-09	8.16388e-09	4.23921e-08	9.04444e-06	1.22427e-08	9.18406e-11	1.81575e-09	1.92818e-07	6.95166e-08	1.17973e-07	6.50232e-08	1.35291e-09	7.8623e-09	2.21298e-07	1.06519e-08	5.61201e-06
	7.6				3.34333e-11	4.15415e-09	9.83978e-09	3.57046e-07	1.7635e-05	3.07203e-06	7.71649e-08	2.76895e-07	2.16652e-09	4.23644e-09	2.33474e-08	6.17823e-06	6.45036e-09	3.88454e-11	8.76533e-10	1.14144e-07	3.86456e-08	6.53655e-08	3.5352e-08	6.14284e-10	3.86064e-09	1.25223e-07	5.3115e-09	3.74616e-06
	7.7				1.43272e-11	2.10203e-09	5.21547e-09	2.16014e-07	1.27229e-05	2.05263e-06	4.41043e-08	1.67151e-07	1.06754e-09	2.16881e-09	1.26981e-08	4.18444e-06	3.35368e-09	1.61378e-11	4.16763e-10	6.68345e-08	2.12146e-08	3.57407e-08	1.8963e-08	2.7409e-10	1.866e-09	6.99457e-08	2.60802e-09	2.47812e-06
	7.8				6.03835e-12	1.04887e-09	2.72906e-09	1.2931e-07	9.11482e-06	1.35993e-06	2.4918e-08	9.9851e-08	5.18452e-10	1.09536e-09	6.81997e-09	2.80997e-06	1.72065e-09	6.58487e-12	1.95173e-10	3.87072e-08	1.14999e-08	1.92853e-08	1.00357e-08	1.20183e-10	8.8779e-10	3.85668e-08	1.26098e-09	1.62452e-06
	7.9				2.50292e-12	5.16093e-10	1.40976e-09	7.65906e-08	6.48419e-06	8.93384e-07	1.3916e-08	5.90259e-08	2.4816e-10	5.4577e-10	3.61721e-09	1.87092e-06	8.71152e-10	2.63906e-12	9.00241e-11	2.2173e-08	6.15568e-09	1.02693e-08	5.24009e-09	5.17863e-11	4.15768e-10	2.09913e-08	6.0035e-10	1.05535e-06
	8				1.02035e-12	2.50414e-10	7.1893e-10	4.48861e-08	4.58047e-06	5.81942e-07	7.68216e-09	3.45288e-08	1.17073e-10	2.68273e-10	1.89457e-09	1.23509e-06	4.35239e-10	1.03885e-12	4.08986e-11	1.25632e-08	3.25373e-09	5.39637e-09	2.69946e-09	2.19287e-11	1.91662e-10	1.12782e-08	2.81452e-10	6.79414e-07
	8.1				4.09096e-13	1.19816e-10	3.61943e-10	2.60281e-08	3.21302e-06	3.75871e-07	4.19202e-09	1.99879e-08	5.44352e-11	1.30095e-10	9.79927e-10	8.08415e-07	2.14582e-10	4.01654e-13	1.83007e-11	7.04073e-09	1.69828e-09	2.79843e-09	1.37202e-09	9.12506e-12	8.69689e-11	5.98156e-09	1.29929e-10	4.33451e-07
	8.2				1.61315e-13	5.65317e-11	1.79889e-10	1.49336e-08	2.23801e-06	2.4081e-07	2.26117e-09	1.14499e-08	2.49462e-11	6.22384e-11	5.00521e-10	5.24638e-07	1.04397e-10	1.52529e-13	8.06559e-12	3.90282e-09	8.75309e-10	1.43211e-09	6.88008e-10	3.7315e-12	3.88451e-11	3.13158e-09	5.90622e-11	2.7404e-07
	8.3				6.25599e-14	2.63024e-11	8.82634e-11	8.47776e-09	1.54796e-06	1.53264e-07	1.20562e-09	6.49057e-09	1.12675e-11	2.93746e-11	2.52463e-10	3.37579e-07	5.01207e-11	5.68922e-14	3.50118e-12	2.13984e-09	4.45488e-10	7.23246e-10	3.40388e-10	1.49953e-12	1.70786e-11	1.6184e-09	2.64372e-11	1.71693e-07
	8.4				2.38612e-14	1.20676e-11	4.27531e-11	4.76201e-09	1.06317e-06	9.67223e-08	6.35419e-10	3.64093e-09	5.01596e-12	1.36774e-11	1.25753e-10	2.15368e-07	2.37453e-11	2.08426e-14	1.49693e-12	1.16045e-09	2.2389e-10	3.60451e-10	1.66151e-10	5.9218e-13	7.39115e-12	8.25623e-10	1.16526e-11	1.06601e-07
	8.5				8.95076e-15	5.45976e-12	2.0444e-11	2.64663e-09	7.25097e-07	6.05243e-08	3.31039e-10	2.02111e-09	2.2008e-12	6.28272e-12	6.18566e-11	1.36232e-07	1.11012e-11	7.4998e-15	6.30377e-13	6.22465e-10	1.11111e-10	1.77278e-10	8.00163e-11	2.29814e-13	3.14858e-12	4.15769e-10	5.05748e-12	6.55899e-08
	8.6				3.30218e-15	2.43584e-12	9.65106e-12	1.45542e-09	4.91061e-07	3.75536e-08	1.70477e-10	1.11024e-09	9.51712e-13	2.84714e-12	3.00469e-11	8.54407e-08	5.12144e-12	2.65062e-15	2.61461e-13	3.30252e-10	5.44505e-11	8.60428e-11	3.80192e-11	8.76441e-14	1.32027e-12	2.06679e-10	2.16146e-12	3.99927e-08
	8.7				1.19816e-15	1.07164e-12	4.49775e-12	7.91914e-10	3.30234e-07	2.31043e-08	8.67809e-11	6.03517e-10	4.05631e-13	1.27287e-12	1.44131e-11	5.31303e-08	2.33156e-12	9.20117e-16	1.06813e-13	1.73308e-10	2.63494e-11	4.12119e-11	1.78227e-11	3.28469e-14	5.44945e-13	1.01418e-10	9.09623e-13	2.41652e-08
	8.8				4.27567e-16	4.64914e-13	2.06932e-12	4.26344e-10	2.20524e-07	1.40946e-08	4.36668e-11	3.24646e-10	1.70395e-13	5.61407e-13	6.82752e-12	3.27574e-08	1.04745e-12	3.13718e-16	4.29784e-14	8.9957e-11	1.2591e-11	1.94796e-11	8.24315e-12	1.20974e-14	2.21405e-13	4.91257e-11	3.76945e-13	1.447e-08
	8.9				1.5006e-16	1.98893e-13	9.39876e-13	2.2711e-10	1.4623e-07	8.52567e-09	2.17194e-11	1.72814e-10	7.05479e-14	2.44279e-13	3.19385e-12	2.00248e-08	4.64356e-13	1.05059e-16	1.70328e-14	4.61842e-11	5.94124e-12	9.08632e-12	3.7615e-12	4.37838e-15	8.85454e-14	2.34896e-11	1.53814e-13	8.58646e-09
	9				5.17963e-17	8.39059e-14	4.21429e-13	1.19703e-10	9.62866e-08	5.11357e-09	1.06786e-11	9.10325e-11	2.8788e-14	1.0486e-13	1.47541e-12	1.21372e-08	2.03143e-13	3.45564e-17	6.64863e-15	2.34528e-11	2.76831e-12	4.18258e-12	1.69346e-12	1.55725e-15	3.48568e-14	1.1087e-11	6.18042e-14	5.04925e-09
	9.1				1.75835e-17	3.49051e-14	1.86548e-13	6.24262e-11	6.29567e-08	3.04116e-09	5.18979e-12	4.74527e-11	1.15781e-14	4.44067e-14	6.73061e-13	7.29383e-09	8.76965e-14	1.11641e-17	2.55615e-15	1.17798e-11	1.27373e-12	1.89999e-12	7.52209e-13	5.4429e-16	1.35068e-14	5.16572e-12	2.44535e-14	2.94244e-09
	9.2				5.87066e-18	1.43189e-14	8.15205e-14	3.22123e-11	4.08757e-08	1.79338e-09	2.49319e-12	2.44779e-11	4.5895e-15	1.85526e-14	3.0321e-13	4.34596e-09	3.7359e-14	3.54254e-18	9.67948e-16	5.85227e-12	5.78711e-13	8.51738e-13	3.29647e-13	1.8695e-16	5.15185e-15	2.37585e-12	9.52722e-15	1.69924e-09
	9.3				1.92771e-18	5.79234e-15	3.51686e-14	1.64464e-11	2.63534e-08	1.04863e-09	1.18394e-12	1.24949e-11	1.79305e-15	7.6467e-15	1.3489e-13	2.56747e-09	1.57051e-14	1.1041e-18	3.61016e-16	2.87576e-12	2.59639e-13	3.768e-13	1.4253e-13	6.31026e-17	1.93427e-15	1.07865e-12	3.65505e-15	9.72457e-10
	9.4				6.22541e-19	2.31059e-15	1.4978e-14	8.30829e-12	1.68715e-08	6.07984e-10	5.55744e-13	6.31164e-12	6.90433e-16	3.10928e-15	5.92598e-14	1.50389e-09	6.51503e-15	3.37985e-19	1.3262e-16	1.39773e-12	1.15028e-13	1.645e-13	6.08014e-14	2.09311e-17	7.14847e-16	4.83414e-13	1.38077e-15	5.5151e-10
	9.5				1.97728e-19	9.08898e-16	6.29744e-15	4.15285e-12	1.07256e-08	3.49527e-10	2.57863e-13	3.155e-12	2.62029e-16	1.24727e-15	2.57091e-14	8.73406e-10	2.66701e-15	1.01622e-19	4.79848e-17	6.71951e-13	5.03219e-14	7.0871e-14	2.55898e-14	6.82281e-18	2.60048e-16	2.1386e-13	5.13634e-16	3.09958e-10
	9.6				6.17648e-20	3.5256e-16	2.61388e-15	2.05388e-12	6.77069e-09	1.99245e-10	1.18269e-13	1.56064e-12	9.80119e-17	4.93605e-16	1.10144e-14	5.0293e-10	1.07737e-15	3.00108e-20	1.71004e-17	3.19517e-13	2.17388e-14	3.01316e-14	1.0626e-14	2.18554e-18	9.3119e-17	9.33932e-14	1.88143e-16	1.72632e-10
	9.7				1.89753e-20	1.34857e-16	1.07107e-15	1.00507e-12	4.24418e-09	1.12619e-10	5.36199e-14	7.63932e-13	3.61333e-17	1.92714e-16	4.65993e-15	2.87137e-10	4.29472e-16	8.70496e-21	6.00233e-18	1.50277e-13	9.27336e-15	1.26422e-14	4.3533e-15	6.87985e-19	3.28221e-17	4.026e-14	6.78615e-17	9.5281e-11
	9.8				5.73334e-21	5.08673e-17	4.33274e-16	4.86643e-13	2.64181e-09	6.31184e-11	2.40297e-14	3.70045e-13	1.31292e-17	7.42268e-17	1.9469e-15	1.6254e-10	1.68942e-16	2.48002e-21	2.07512e-18	6.99092e-14	3.90627e-15	5.23451e-15	1.75961e-15	2.12825e-19	1.13878e-17	1.7132e-14	2.41024e-17	5.21146e-11
	9.9				1.70373e-21	1.89203e-17	1.73028e-16	2.3314e-13	1.63289e-09	3.50766e-11	1.06449e-14	1.77379e-13	4.70182e-18	2.82049e-17	8.03258e-16	9.12269e-11	6.55801e-17	6.93973e-22	7.06601e-19	3.21675e-14	1.62484e-15	2.13883e-15	7.01715e-16	6.46984e-20	3.88914e-18	7.19638e-15	8.42949e-18	2.82475e-11
	10				4.97928e-22	6.93973e-18	6.82156e-17	1.10514e-13	1.00221e-09	1.93285e-11	4.66126e-15	8.41391e-14	1.65957e-18	1.05732e-17	3.27275e-16	5.07663e-11	2.51211e-17	1.90734e-22	2.36982e-19	1.46401e-14	6.67394e-16	8.62438e-16	2.76092e-16	1.9328e-20	1.30741e-18	2.98398e-15	2.90297e-18	1.51728e-11
	10.1				1.43122e-22	2.51004e-18	2.65498e-17	5.18337e-14	6.10814e-10	1.05608e-11	2.0176e-15	3.94949e-14	5.77333e-19	3.91022e-18	1.31679e-16	2.80104e-11	9.4959e-18	5.14891e-23	7.8283e-20	6.59042e-15	2.70693e-16	3.43185e-16	1.07175e-16	5.67423e-21	4.3263e-19	1.22138e-15	9.84435e-19	8.07648e-12
	10.2				4.04593e-23	8.95246e-19	1.02012e-17	2.40547e-14	3.69663e-10	5.72157e-12	8.63251e-16	1.83456e-14	1.97951e-19	1.42663e-18	5.23196e-17	1.53233e-11	3.54214e-18	1.36521e-23	2.547e-20	2.93444e-15	1.08417e-16	1.34765e-16	4.10471e-17	1.63701e-21	1.40917e-19	4.93491e-16	3.28726e-19	4.26034e-12
	10.3				1.12487e-23	3.14868e-19	3.86945e-18	1.10454e-14	2.22152e-10	3.07362e-12	3.65097e-16	8.43279e-15	6.68941e-20	5.13498e-19	2.05286e-17	8.31145e-12	1.30385e-18	3.55537e-24	8.16204e-21	1.29235e-15	4.28783e-17	5.22248e-17	1.55102e-17	4.64109e-22	4.51808e-20	1.96826e-16	1.08089e-19	2.22707e-12
	10.4				3.07583e-24	1.09204e-19	1.44898e-18	5.01827e-15	1.32569e-10	1.63721e-12	1.52633e-16	3.83582e-15	2.22802e-20	1.8234e-19	7.95428e-18	4.46983e-12	4.73608e-19	9.09428e-25	2.5762e-21	5.62958e-16	1.67457e-17	1.99722e-17	5.78232e-18	1.29305e-22	1.4259e-20	7.74926e-17	3.49971e-20	1.1537e-12
	10.5				8.27169e-25	3.73485e-20	5.35653e-19	2.2559e-15	7.85565e-11	8.64725e-13	6.30752e-17	1.72661e-15	7.31392e-21	6.38762e-20	3.0436e-18	2.3834e-12	1.69763e-19	2.28482e-25	8.00882e-22	2.42558e-16	6.45789e-18	7.53742e-18	2.12684e-18	3.54024e-23	4.42962e-21	3.0117e-17	1.1158e-20	5.92267e-13
	10.6				2.18776e-25	1.2596e-20	1.95487e-19	1.00342e-15	4.62241e-11	4.52865e-13	2.57655e-17	7.69087e-16	2.36636e-21	2.20756e-20	1.15006e-18	1.26006e-12	6.00481e-20	5.63811e-26	2.45227e-22	1.03371e-16	2.45925e-18	2.80718e-18	7.71815e-19	9.52525e-24	1.35453e-21	1.15541e-17	3.503e-21	3.01307e-13
	10.7				5.69086e-26	4.18904e-21	7.04306e-20	4.41605e-16	2.70087e-11	2.35168e-13	1.04037e-17	3.39005e-16	7.54595e-22	7.52666e-21	4.29141e-19	6.60506e-13	2.09598e-20	1.36652e-26	7.39566e-23	4.35734e-17	9.24778e-19	1.03173e-18	2.76338e-19	2.51851e-24	4.07712e-22	4.37558e-18	1.08292e-21	1.51904e-13
	10.8				1.45589e-26	1.37379e-21	2.50506e-20	1.923e-16	1.56706e-11	1.2109e-13	4.15247e-18	1.47872e-16	2.37162e-22	2.53167e-21	1.58134e-19	3.43284e-13	7.21949e-21	3.25308e-27	2.19682e-23	1.81672e-17	3.43397e-19	3.74207e-19	9.76148e-20	6.54391e-25	1.20799e-22	1.63572e-18	3.29652e-22	7.58922e-14
	10.9				3.66314e-27	4.44276e-22	8.79599e-21	8.28552e-17	9.02845e-12	6.18235e-14	1.63831e-18	6.3828e-17	7.34647e-23	8.40093e-22	5.75435e-20	1.76897e-13	2.4539e-21	7.60633e-28	6.42722e-24	7.49199e-18	1.25915e-19	1.33939e-19	3.40203e-20	1.67092e-25	3.52302e-23	6.0361e-19	9.88135e-23	3.75744e-14
	11				9.06467e-28	1.4168e-22	3.04904e-21	3.53226e-17	5.16523e-12	3.12982e-14	6.3893e-19	2.72637e-17	2.24291e-23	2.7502e-22	2.06782e-20	9.03809e-14	8.23075e-22	1.74684e-28	1.85209e-24	3.05597e-18	4.55914e-20	4.731e-20	1.16979e-20	4.19274e-26	1.01137e-23	2.19876e-19	2.91662e-23	1.84355e-14
	11.1				2.20609e-28	4.45541e-23	1.0434e-21	1.48997e-17	2.93436e-12	1.5711e-14	2.46309e-19	1.15241e-17	6.74908e-24	8.8821e-23	7.33798e-21	4.57851e-14	2.72429e-22	3.94033e-29	5.25664e-25	1.23294e-18	1.63009e-20	1.6491e-20	3.96851e-21	1.03387e-26	2.85794e-24	7.90631e-20	8.47705e-24	8.96364e-15
	11.2				5.2804e-29	1.38163e-23	3.52495e-22	6.21868e-18	1.65533e-12	7.81997e-15	9.38595e-20	4.82033e-18	2.0016e-24	2.82998e-23	2.57149e-21	2.29965e-14	8.89815e-23	8.72991e-30	1.46949e-25	4.92018e-19	5.75523e-21	5.67271e-21	1.32829e-21	2.50529e-27	7.94944e-25	2.80636e-20	2.42612e-24	4.31898e-15
	11.3				1.24304e-29	4.22493e-24	1.17562e-22	2.56809e-18	9.27263e-13	3.85945e-15	3.53545e-20	1.99524e-18	5.85075e-25	8.89541e-24	8.89898e-22	1.14522e-14	2.86799e-23	1.89971e-30	4.04606e-26	1.94205e-19	2.00649e-21	1.92568e-21	4.3864e-22	5.96589e-28	2.17653e-25	9.83301e-21	6.83725e-25	2.06227e-15
	11.4				2.8779e-30	1.274e-24	3.87069e-23	1.04934e-18	5.15785e-13	1.88871e-15	1.31638e-20	8.1726e-19	1.68557e-25	2.75845e-24	3.04118e-22	5.65469e-15	9.12191e-24	4.06034e-31	1.09726e-26	7.58198e-20	6.90774e-22	6.45098e-22	1.42912e-22	1.3961e-28	5.86592e-26	3.40098e-21	1.89738e-25	9.7584e-16
	11.5				6.55298e-31	3.78832e-25	1.25812e-23	4.24244e-19	2.84893e-13	9.16478e-16	4.84493e-21	3.31263e-19	4.78608e-26	8.43877e-25	1.02633e-22	2.76833e-15	2.86304e-24	8.52389e-32	2.93085e-27	2.92784e-20	2.34832e-22	2.13264e-22	4.59387e-23	3.21058e-29	1.55615e-26	1.16117e-21	5.18474e-26	4.57592e-16
	11.6				1.46749e-31	1.11083e-25	4.03709e-24	1.6971e-19	1.56258e-13	4.40959e-16	1.76264e-21	1.32872e-19	1.33941e-26	2.54688e-25	3.42044e-23	1.34375e-15	8.86746e-25	1.75757e-32	7.71062e-28	1.11829e-20	7.8832e-23	6.9576e-23	1.45692e-23	7.25564e-30	4.0636e-27	3.91347e-22	1.39509e-26	2.1264e-16
	11.7				3.23211e-32	3.21197e-26	1.27887e-24	6.71727e-20	8.51041e-14	2.10374e-16	6.33883e-22	5.27405e-20	3.69445e-27	7.58324e-26	1.12569e-23	6.46706e-16	2.71021e-25	3.55948e-33	1.99799e-28	4.22478e-21	2.61319e-23	2.24001e-23	4.55871e-24	1.61136e-30	1.04451e-27	1.30197e-22	3.69642e-27	9.7922e-17
	11.8				7.00115e-33	9.15842e-27	3.99939e-25	2.6307e-20	4.60262e-14	9.95188e-17	2.25332e-22	2.07158e-20	1.00435e-27	2.22749e-26	3.65852e-24	3.08594e-16	8.17407e-26	7.08042e-34	5.09928e-29	1.57869e-21	8.55387e-24	7.11689e-24	1.40733e-24	3.51668e-31	2.64277e-28	4.27578e-23	9.64408e-28	4.46871e-17
	11.9				1.49151e-33	2.57509e-27	1.23473e-25	1.0194e-20	2.47177e-14	4.66806e-17	7.91787e-23	8.05204e-21	2.69104e-28	6.45495e-27	1.17419e-24	1.46002e-16	2.4328e-26	1.38335e-34	1.28184e-29	5.83487e-22	2.76489e-24	2.23141e-24	4.28642e-25	7.54222e-32	6.58189e-29	1.38613e-23	2.47767e-28	2.02093e-17
	12				3.12504e-34	7.13987e-28	3.76325e-26	3.90848e-21	1.31813e-14	2.17113e-17	2.75019e-23	3.09712e-21	7.10651e-29	1.84538e-27	3.72146e-25	6.84888e-17	7.14504e-27	2.65462e-35	3.17371e-30	2.13309e-22	8.82502e-25	6.90428e-25	1.28808e-25	1.58961e-32	1.61356e-29	4.43572e-24	6.26798e-29	9.05711e-18
	12.1				6.43959e-35	1.95214e-28	1.13231e-26	1.48274e-21	6.98e-15	1.00128e-17	9.44248e-24	1.17885e-21	1.84966e-29	5.20467e-28	1.16476e-25	3.18545e-17	2.07079e-27	5.0035e-36	7.73945e-31	7.7131e-23	2.78149e-25	2.10818e-25	3.81891e-26	3.29235e-33	3.8937e-30	1.4012e-24	1.5614e-29	4.02248e-18
	12.2				1.30507e-35	5.26328e-29	3.3634e-27	5.56567e-22	3.67029e-15	4.57869e-18	3.20464e-24	4.44025e-22	4.74492e-30	1.44816e-28	3.60003e-26	1.46897e-17	5.92239e-28	9.26283e-37	1.85893e-31	2.75862e-23	8.6569e-26	6.3525e-26	1.11708e-26	6.70111e-34	9.24876e-31	4.36928e-25	3.83003e-30	1.77038e-18
	12.3				2.60126e-36	1.39935e-29	9.86284e-28	2.0671e-22	1.91643e-15	2.07609e-18	1.07508e-24	1.65502e-22	1.19968e-30	3.97518e-29	1.09881e-26	6.71654e-18	1.67144e-28	1.68427e-37	4.3977e-32	9.7588e-24	2.66055e-26	1.889e-26	3.22386e-27	1.34033e-34	2.16246e-31	1.34491e-25	9.25109e-31	7.72157e-19
	12.4				5.09924e-37	3.66876e-30	2.8552e-28	7.59626e-23	9.93647e-16	9.33406e-19	3.56512e-25	6.10447e-23	2.98953e-31	1.07649e-29	3.31194e-27	3.04487e-18	4.65497e-29	3.00802e-38	1.0247e-32	3.41463e-24	8.07425e-27	5.5433e-27	9.17942e-28	2.63452e-35	4.97689e-32	4.0865e-26	2.20032e-31	3.33743e-19
	12.5				9.83108e-38	9.48499e-31	8.15988e-29	2.76204e-23	5.11587e-16	4.16114e-19	1.16863e-25	2.22813e-23	7.34243e-32	2.87596e-30	9.85801e-28	1.36862e-18	1.2793e-29	5.27654e-39	2.35169e-33	1.18177e-24	2.41968e-27	1.60529e-27	2.57871e-28	5.08882e-36	1.12748e-32	1.2257e-26	5.15324e-32	1.42951e-19
	12.6				1.8641e-38	2.41813e-31	2.30219e-29	9.93699e-24	2.61549e-16	1.83939e-19	3.78659e-26	8.04785e-24	1.77737e-32	7.57999e-31	2.89763e-28	6.09937e-19	3.46946e-30	9.09109e-40	5.31584e-34	4.04545e-25	7.16037e-28	4.58764e-28	7.14723e-29	9.65955e-37	2.51424e-33	3.62902e-27	1.18844e-32	6.06777e-20
	12.7				3.47626e-39	6.07918e-32	6.41225e-30	3.5373e-24	1.32781e-16	8.06218e-20	1.2128e-26	2.87652e-24	4.24048e-33	1.97093e-31	8.41088e-29	2.69513e-19	9.28501e-31	1.53845e-40	1.18351e-34	1.36975e-25	2.09236e-28	1.29382e-28	1.95443e-29	1.80186e-37	5.51883e-34	1.06064e-27	2.69884e-33	2.55234e-20
	12.8				6.37569e-40	1.50708e-32	1.76316e-30	1.2459e-24	6.69367e-17	3.50389e-20	3.83973e-27	1.01743e-24	9.97134e-34	5.05578e-32	2.41094e-29	1.18077e-19	2.45208e-31	2.5571e-41	2.59527e-35	4.58733e-26	6.03757e-29	3.60088e-29	5.27292e-30	3.30302e-38	1.19242e-34	3.06002e-28	6.035e-34	1.06394e-20
	12.9				1.15005e-40	3.68425e-33	4.7861e-31	4.34197e-25	3.35074e-17	1.50996e-20	1.20166e-27	3.56112e-25	2.31096e-34	1.27944e-32	6.8246e-30	5.12907e-20	6.39025e-32	4.17457e-42	5.60536e-36	1.51957e-26	1.72033e-29	9.88991e-30	1.40356e-30	5.95011e-39	2.53605e-35	8.71469e-29	1.32887e-34	4.39501e-21
	13				2.04022e-41	8.88154e-34	1.28258e-31	1.49721e-25	1.66558e-17	6.45209e-21	3.71733e-28	1.23344e-25	5.27875e-35	3.19426e-33	1.90772e-30	2.20904e-20	1.64336e-32	6.69385e-43	1.19243e-36	4.97879e-27	4.84041e-30	2.68056e-30	3.68601e-31	1.05333e-39	5.30921e-36	2.44993e-29	2.88129e-35	1.79917e-21
	13.1				3.55969e-42	2.1113e-34	3.39311e-32	5.10827e-26	8.22121e-18	2.73372e-21	1.13671e-28	4.22763e-26	1.18842e-35	7.86746e-34	5.2662e-31	9.43321e-21	4.17042e-33	1.05424e-43	2.49846e-37	1.6135e-27	1.34486e-30	7.16981e-31	9.55059e-32	1.83243e-40	1.09407e-36	6.79877e-30	6.15168e-36	7.2988e-22
	13.2				6.10829e-43	4.94923e-35	8.86182e-33	1.72448e-26	4.02953e-18	1.14848e-21	3.43589e-29	1.43392e-26	2.63699e-36	1.91168e-34	1.43558e-31	3.99398e-21	1.04438e-33	1.6308e-44	5.15611e-38	5.17198e-28	3.68974e-31	1.89252e-31	2.44147e-32	3.13269e-41	2.21924e-37	1.86243e-30	1.29331e-36	2.93426e-22
	13.3				1.03086e-43	1.14406e-35	2.28486e-33	5.76015e-27	1.96119e-18	4.78426e-22	1.02659e-29	4.81282e-27	5.76699e-37	4.58258e-35	3.86457e-32	1.67665e-21	2.58089e-34	2.47778e-45	1.04805e-38	1.63979e-28	9.99625e-32	4.92971e-32	6.15774e-33	5.26296e-42	4.43105e-38	5.03622e-31	2.67741e-37	1.16899e-22
	13.4				1.71102e-44	2.60786e-36	5.81576e-34	1.90372e-27	9.47837e-19	1.97617e-22	3.03198e-30	1.59854e-27	1.24305e-37	1.08373e-35	1.02736e-32	6.97862e-22	6.29377e-35	3.69763e-46	2.09821e-39	5.14234e-29	2.67425e-32	1.26722e-32	1.53228e-33	8.68898e-43	8.70868e-39	1.34432e-31	5.45794e-38	4.61524e-23
	13.5				2.79307e-45	5.86196e-37	1.46139e-34	6.22539e-28	4.54878e-19	8.09376e-23	8.85166e-31	5.25403e-28	2.64076e-38	2.52841e-36	2.69705e-33	2.87996e-22	1.51455e-35	5.41981e-47	4.1374e-40	1.59506e-29	7.06464e-33	3.21464e-33	3.76187e-34	1.40972e-43	1.68478e-39	3.54222e-32	1.09558e-38	1.80569e-23
	13.6				4.48418e-46	1.29935e-37	3.62522e-35	2.01429e-28	2.16772e-19	3.28697e-23	2.55442e-31	1.70888e-28	5.5293e-39	5.81957e-37	6.99202e-34	1.17841e-22	3.59658e-36	7.80267e-48	8.03553e-41	4.89367e-30	1.8429e-33	8.04751e-34	9.11207e-35	2.2476e-44	3.20831e-40	9.21344e-33	2.16552e-39	7.00101e-24
	13.7				7.08038e-47	2.8401e-38	8.87802e-36	6.4487e-29	1.02579e-19	1.32361e-23	7.28668e-32	5.50019e-29	1.14107e-39	1.32144e-37	1.79004e-34	4.78072e-23	8.42803e-37	1.10332e-48	1.53713e-41	1.48503e-30	4.74719e-34	1.98811e-34	2.1776e-35	3.52154e-45	6.01387e-41	2.3656e-33	4.21486e-40	2.68995e-24
	13.8				1.09952e-47	6.12161e-39	2.14639e-36	2.04275e-29	4.82015e-20	5.28496e-24	2.05464e-32	1.75183e-29	2.32088e-40	2.96021e-38	4.5255e-35	1.92301e-23	1.94892e-37	1.53236e-49	2.89613e-42	4.45737e-31	1.20752e-34	4.84695e-35	5.13436e-36	5.42214e-46	1.10962e-41	5.99565e-34	8.07803e-41	1.02423e-24
	13.9				1.67928e-48	1.30113e-39	5.12285e-37	6.40252e-30	2.24911e-20	2.09239e-24	5.72681e-33	5.52146e-30	4.65258e-41	6.54203e-39	1.12984e-35	7.66939e-24	4.44728e-38	2.09034e-50	5.37446e-43	1.32332e-31	3.03303e-35	1.16613e-35	1.19438e-36	8.20414e-47	2.0153e-42	1.50005e-34	1.52451e-41	3.8647e-25
	14				2.52242e-49	2.72711e-40	1.20705e-37	1.98555e-30	1.0421e-20	8.21412e-25	1.57783e-33	1.72212e-30	9.19253e-42	1.42632e-39	2.78558e-36	3.0327e-24	1.00144e-38	2.80074e-51	9.82338e-44	3.88591e-32	7.52283e-36	2.76869e-36	2.74124e-37	1.21989e-47	3.60287e-43	3.70465e-35	2.83307e-42	1.44511e-25
	14.1				3.72635e-50	5.63646e-41	2.80771e-38	6.09259e-31	4.79461e-21	3.19741e-25	4.29709e-34	5.31523e-31	1.7901e-42	3.06788e-40	6.782e-37	1.18902e-24	2.2253e-39	3.68577e-52	1.76846e-44	1.12866e-32	1.84251e-36	6.48709e-37	6.20725e-38	1.78251e-48	6.34017e-44	9.03158e-36	5.18424e-43	5.35496e-26
	14.2				5.41406e-51	1.14877e-41	6.44746e-39	1.84977e-31	2.19051e-21	1.23411e-25	1.1568e-34	1.62341e-31	3.43574e-43	6.5099e-41	1.6306e-37	4.62211e-25	4.8796e-40	4.76412e-53	3.13575e-45	3.24248e-33	4.45616e-37	1.49995e-37	1.38675e-38	2.55958e-49	1.09824e-44	2.17347e-36	9.34149e-44	1.96643e-26
	14.3				7.73635e-52	2.30881e-42	1.46163e-39	5.55682e-32	9.9377e-22	4.72313e-26	3.07832e-35	4.9066e-32	6.49924e-44	1.36278e-41	3.87153e-38	1.78148e-25	1.05587e-40	6.04835e-54	5.47642e-46	9.21369e-34	1.06423e-37	3.42256e-38	3.05665e-39	3.61186e-50	1.87257e-45	5.1632e-37	1.65748e-44	7.15595e-27
	14.4				1.08723e-52	4.57577e-43	3.27112e-40	1.65169e-32	4.47685e-22	1.79235e-26	8.09727e-36	1.46751e-32	1.21173e-44	2.81445e-42	9.07743e-39	6.80789e-26	2.2546e-41	7.54206e-55	9.42021e-47	2.5896e-34	2.50977e-38	7.70684e-39	6.64724e-40	5.00861e-51	3.14283e-46	1.21076e-37	2.8959e-45	2.58062e-27
	14.5				1.50273e-53	8.94263e-44	7.22715e-41	4.85762e-33	2.00266e-22	6.74426e-27	2.10539e-36	4.34342e-33	2.22663e-45	5.73426e-43	2.10179e-39	2.57949e-26	4.75071e-42	9.23725e-56	1.59601e-47	7.19902e-35	5.84462e-39	1.71258e-39	1.42621e-40	6.82541e-52	5.19216e-47	2.80266e-38	4.9822e-46	9.22248e-28
	14.6				2.04274e-54	1.72342e-44	1.57634e-41	1.41355e-33	8.89589e-23	2.51631e-27	5.41123e-37	1.27212e-33	4.03267e-46	1.15259e-43	4.80577e-40	9.6905e-27	9.87825e-43	1.11121e-56	2.66329e-48	1.97951e-35	1.344e-39	3.75556e-40	3.01908e-41	9.14039e-53	8.44343e-48	6.40408e-39	8.44034e-47	3.26617e-28
	14.7				2.73098e-55	3.27521e-45	3.39424e-42	4.06999e-34	3.92391e-23	9.30921e-28	1.37477e-37	3.687e-34	7.1984e-47	2.28555e-44	1.08513e-40	3.60951e-27	2.0269e-43	1.31294e-57	4.37735e-49	5.38373e-36	3.05189e-40	8.12732e-41	6.30542e-42	1.20289e-53	1.35156e-48	1.4445e-39	1.408e-47	1.1463e-28
	14.8				3.59086e-56	6.1378e-46	7.21517e-43	1.15949e-34	1.71868e-23	3.41491e-28	3.45249e-38	1.05747e-34	1.26643e-47	4.47116e-45	2.41962e-41	1.33303e-27	4.1041e-44	1.52369e-58	7.08622e-50	1.44828e-36	6.84322e-41	1.73568e-41	1.29927e-42	1.55565e-54	2.12957e-49	3.21627e-40	2.31284e-48	3.9868e-29
	14.9				4.64355e-57	1.13425e-46	1.51413e-43	3.2684e-35	7.47514e-24	1.24212e-28	8.57047e-39	3.00128e-35	2.19596e-48	8.62912e-46	5.32793e-42	4.88118e-28	8.20039e-45	1.73678e-59	1.12987e-50	3.85357e-37	1.51522e-41	3.65798e-42	2.6414e-43	1.97707e-55	3.30289e-50	7.06905e-41	3.74102e-49	1.3741e-29
	15				5.90575e-58	2.06696e-47	3.13681e-44	9.11585e-36	3.22842e-24	4.4799e-29	2.10304e-39	8.42938e-36	3.75292e-49	1.64296e-46	1.15855e-42	1.77214e-28	1.6169e-45	1.94444e-60	1.77439e-51	1.01419e-37	3.31294e-42	7.60787e-43	5.29805e-44	2.46921e-56	5.04244e-51	1.53371e-41	5.95852e-50	4.69332e-30
					0.243038	0.220108	0.198657	0.176091	0.152288	0.130334	0.10721	0.0863598	0.064458	0.0413927	0.0211893	0
					1.75	1.66	1.58	1.5	1.42	1.35	1.28	1.22	1.16	1.1	1.05	1

## Sheet: Sheet1
	Males					Females								males				females
Age group	YLL	YLD	DALYs			YLL	YLD	DALYs
25-29	10.5983	3.56728	14.1656			100.296	4.68786	104.984				0.17	1.80171	0.06	0.635898		37.1095	0.37	22.0651	0.22
30-34	9.6077	3.10096	12.7087			20.33	4.98229	25.3123				0.2	1.92154	0.08	0.768616		8.3353	0.41	5.4891	0.27
35-39	60.3442	2.07989	62.4241			36.764	5.64024	42.4042				0.18	10.862	0.07	4.22409		13.235	0.36	8.45572	0.23
40-44	45.8442	2.01132	47.8555			98.7	5.18518	103.885				0.21	9.62728	0.09	4.12598		36.519	0.37	23.688	0.24
45-49	0	3.27122	3.27122			72.71	3.89461	76.6046				0.27	0	0.15	0		26.9027	0.37	18.1775	0.25
50-54	74.5056	3.88368	78.3893			114.048	4.03561	118.084				0.19	14.1561	0.09	6.7055		38.7763	0.34	25.0906	0.22
55-59	62.5716	2.84683	65.4184			75.88	4.46026	80.3403				0.16	10.0115	0.07	4.38001		24.2816	0.32	23.5228	0.31
60-64	23.5854	1.94024	25.5256			54.324	3.72754	58.0515				0.17	4.00952	0.08	1.88683		15.2107	0.28	9.23508	0.17
65-69	59.0444	1.40352	60.4479			91.6	3.29124	94.8912				0.14	8.26622	0.06	3.54266		21.068	0.23	12.824	0.14
70-74	33.2402	1.19683	34.437			85.44	2.90277	88.3428				0.13	4.32123	0.06	1.99441		17.9424	0.21	11.1072	0.13
75-79	15.8517	0.478116	16.3298			67.776	2.17798	69.954		418.249		0.07	1.10962	0.02	0.317034		10.1664	0.15	5.42208	0.08
80+	23.0555	0.425183	23.4807			128.496	4.26036	132.756		946.364		0.07	1.61389	0.03	0.691665		12.8496	0.1	5.13984	0.04
													67.7005		29.2727		262.397		170.217
SBP	Males				SBP	Females							330.097		199.49
Age group	PAF	YLL	DALYs		Age group	PAF	YLL	DALYs
25-29	0.448685	4.7553	6.35589		25-29	0.301721	30.2614	31.6758
30-34	0.40434	3.88478	5.13863		30-34	0.358579	7.28992	9.07646
35-39	0.400118	24.1448	24.977		35-39	0.371421	13.6549	15.7498
40-44	0.383187	17.5669	18.3376		40-44	0.384634	37.9634	39.9578
45-49	0.442406	0	1.44721		45-49	0.427894	31.1122	32.7787
50-54	0.446683	33.2804	35.0152		50-54	0.452763	51.6367	53.4639
55-59	0.376947	23.5862	24.6593		55-59	0.473962	35.9642	38.0782
60-64	0.443967	10.4711	11.3325		60-64	0.388529	21.1064	22.5547
65-69	0.412194	24.3377	24.9162		65-69	0.410448	37.597	38.9479
70-74	0.379191	12.6044	13.0582		70-74	0.355043	30.3348	31.3654
75-79	0.332673	5.27344	5.4325		75-79	0.319015	21.6216	22.3164
80+	0.244028	5.62618	5.72994		80+	0.28707	36.8873	38.1104		0.381765
30+	0.395772	165.531	170.67		30+	0.375574	355.43	374.075		520.961	544.746
BMI						Females
	Males
Age group	PAF	YLL	DALYs		Age group	PAF
25-29	0.110056	1.16641	1.55901		25-29	0.296132	29.7009	31.0891
30-34	0.140409	1.349	1.7844		30-34	0.335934	6.82955	8.50327
35-39	0.119111	7.18766	7.4354		35-39	0.291482	10.716	12.3601
40-44	0.147807	6.77611	7.0734		40-44	0.307963	30.396	31.9928
45-49	0.216376	0	0.707814		45-49	0.308551	22.4347	23.6364
50-54	0.140055	10.4349	10.9788		50-54	0.284087	32.3995	33.546
55-59	0.112821	7.05936	7.38054		55-59	0.263955	20.0289	21.2062
60-64	0.122311	2.88476	3.12207		60-64	0.227703	12.3697	13.2185
65-69	0.0990734	5.84973	5.98878		65-69	0.18193	16.6648	17.2635
70-74	0.089908	2.98856	3.09616		70-74	0.171766	14.6757	15.1743
75-79	0.0453131	0.71829	0.739955		75-79	0.115438	7.82394	8.07536		0.225238
80+	0.0489601	1.1288	1.14962		80+	0.0709586	9.11789	9.4202		0.191044
30+	0.113673	47.5436	51.016		30+	0.225238	213.158	225.486		260.701
	Males		Females		Males		Females
	SBP				BMI
Age group	YLL	DALYs	YLL	DALYs	YLL	DALYs	YLL	DALYs
25-29	4.7553	6.35589	30.2614	31.6758	1.16641	1.55901	29.7009	31.0891
30-34	3.88478	5.13863	7.28992	9.07646	1.349	1.7844	6.82955	8.50327
35-39	24.1448	24.977	13.6549	15.7498	7.18766	7.4354	10.716	12.3601
40-44	17.5669	18.3376	37.9634	39.9578	6.77611	7.0734	30.396	31.9928
45-49	0	1.44721	31.1122	32.7787	0	0.707814	22.4347	23.6364
50-54	33.2804	35.0152	51.6367	53.4639	10.4349	10.9788	32.3995	33.546
55-59	23.5862	24.6593	35.9642	38.0782	7.05936	7.38054	20.0289	21.2062
60-64	10.4711	11.3325	21.1064	22.5547	2.88476	3.12207	12.3697	13.2185
65-69	24.3377	24.9162	37.597	38.9479	5.84973	5.98878	16.6648	17.2635
70-74	12.6044	13.0582	30.3348	31.3654	2.98856	3.09616	14.6757	15.1743
75-79	5.27344	5.4325	21.6216	22.3164	0.71829	0.739955	7.82394	8.07536
80+	5.62618	5.72994	36.8873	38.1104	1.1288	1.14962	9.11789	9.4202
25+	165.531	170.67	355.43	225.486	47.5436	51.016	213.158	225.486		260.701
					260.701	276.502				0.191044

[truncated: 3 more sheets: Sheet3, Sheet2, Sheet4]
